# Supplementary material for: Characterization of the CrbS/R Two-Component System in Pseudomonas fluorescens Reveals a New Set of Genes under Its Control and a DNA Motif Required for CrbR-Mediated Transcriptional Activation
Source: Front Microbiol. 2017 Nov 20;8:2287. doi: 10.3389/fmicb.2017.02287 (PMC5715377; doi:10.3389/fmicb.2017.02287)
Supplement: Supplementary file 3 [file DataSheet1.XLSX]

## Sheet: proteinGroups
Protein IDs	Majority protein IDs	Peptide counts (all)	Peptide counts (razor+unique)	Peptide counts (unique)	Fasta headers	Number of proteins	Peptides	Razor + unique peptides	Unique peptides	Sequence coverage [%]	Unique + razor sequence coverage [%]	Unique sequence coverage [%]	Mol. weight [kDa]	Sequence length	Sequence lengths	Q-value	Score	Ratio M/L	Ratio M/L normalized	Ratio M/L variability [%]	Ratio M/L count	Ratio M/L iso-count	Ratio M/L type	Ratio H/L	Ratio H/L normalized	Ratio H/L variability [%]	Ratio H/L count	Ratio H/L iso-count	Ratio H/L type	Ratio H/M	Ratio H/M normalized	Ratio H/M variability [%]	Ratio H/M count	Ratio H/M iso-count	Ratio H/M type	Intensity	Intensity L	Intensity M	Intensity H	Only identified by site	Reverse	Potential contaminant	id	Peptide IDs	Peptide is razor	Mod. peptide IDs	Evidence IDs	MS/MS IDs	Best MS/MS
A4V7C8	A4V7C8	1	1	1	>tr|A4V7C8|A4V7C8_PSEFS Putative DNA repair protein ruvB OS=Pseudomonas fluorescens (strain SBW25) GN=ruvB PE=4 SV=1	1	1	1	1	1.6	1.6	1.6	48.184	426	426	0.002373	2.3016	NaN	NaN	NaN	0	0	Median	NaN	NaN	NaN	0	0	Median	NaN	NaN	NaN	0	0	Median	2780100	2780100	0	0				0	964	TRUE	1024	1478	2480	2480
A4V7L8	A4V7L8	1	1	1	>tr|A4V7L8|A4V7L8_PSEFS Uncharacterized protein OS=Pseudomonas fluorescens (strain SBW25) GN=pQBR0109 PE=4 SV=1	1	1	1	1	3.1	3.1	3.1	32.053	286	286	0.0096419	1.8299	NaN	NaN	NaN	0	0	Median	NaN	NaN	NaN	0	0	Median	NaN	NaN	NaN	0	0	Median	0	0	0	0				1	2525	TRUE	2711	4075	6404	6404
A4V7R9	A4V7R9	1	1	1	>tr|A4V7R9|A4V7R9_PSEFS Uncharacterized protein OS=Pseudomonas fluorescens (strain SBW25) GN=pQBR0174 PE=4 SV=1	1	1	1	1	3.2	3.2	3.2	24.082	220	220	0.00098232	2.8297	NaN	NaN	NaN	1	0	Median	NaN	NaN	NaN	1	0	Median	NaN	NaN	NaN	1	0	Median	867950000	269630000	321010000	277300000				2	10794	TRUE	11617	17411	27515;27516	27516
A4V7Z6	A4V7Z6	1	1	1	>tr|A4V7Z6|A4V7Z6_PSEFS Uncharacterized protein OS=Pseudomonas fluorescens (strain SBW25) GN=pQBR0030 PE=4 SV=1	1	1	1	1	5	5	5	15.42	140	140	0.0096819	1.8665	NaN	NaN	NaN	1	0	Median	NaN	NaN	NaN	1	0	Median	NaN	NaN	NaN	1	0	Median	115850000	42216000	34990000	38642000				3	1784	TRUE	1922	2754	4580;4581;4582	4581
B0B0A5	B0B0A5	11	11	11	>sp|B0B0A5|DNAA_PSEFS Chromosomal replication initiator protein DnaA OS=Pseudomonas fluorescens (strain SBW25) GN=dnaA PE=3 SV=1	1	11	11	11	21.2	21.2	21.2	56.286	501	501	0	43.734	1.1599	1.1374	39.841	4	0	Median	1.1486	1.1074	39.736	4	0	Median	1.0491	0.98766	12.601	4	0	Median	805910000	238470000	353330000	214110000				4	25;1156;1157;2404;4357;4400;5773;9222;12222;12853;13146	True;True;True;True;True;True;True;True;True;True;True	25;1227;1228;2587;4673;4718;6196;9825;13134;13811;14121	31;1741;1742;1743;3848;7017;7088;9277;14681;19625;20602;21050	57;2928;2929;2930;2931;6116;11039;11134;14728;23315;31095;32789;33514;33515;33516	57;2928;2931;6116;11039;11134;14728;23315;31095;32789;33516
C3JXG7	C3JXG7	2	2	2	>tr|C3JXG7|C3JXG7_PSEFS Uncharacterized protein OS=Pseudomonas fluorescens (strain SBW25) GN=PFLU_3595 PE=4 SV=1	1	2	2	2	1.8	1.8	1.8	101.59	883	883	0.001902	2.3348	NaN	NaN	NaN	0	0	Median	NaN	NaN	NaN	0	0	Median	NaN	NaN	NaN	0	0	Median	9995900	9995900	0	0				5	7473;10690	True;True	7984;11511	12054;17283	19118;27283	19118;27283
C3JXG9	C3JXG9	9	9	9	>tr|C3JXG9|C3JXG9_PSEFS Uncharacterized protein OS=Pseudomonas fluorescens (strain SBW25) GN=PFLU_3597 PE=4 SV=1	1	9	9	9	26.6	26.6	26.6	50.715	458	458	0	32.307	1.6074	1.6301	18.725	5	0	Median	2.5244	2.3242	37.548	5	0	Median	1.4873	1.3532	16.942	5	0	Median	675960000	175730000	221620000	278610000				6	932;956;1765;2202;7770;8085;12412;13309;13652	True;True;True;True;True;True;True;True;True	990;1016;1903;2363;8292;8622;13336;13337;14288;14650	1428;1467;2728;3463;12470;12924;19926;19927;19928;21272;21273;21815	2384;2465;4547;4548;5604;19771;20513;20514;31595;31596;31597;31598;33885;33886;34766	2384;2465;4547;5604;19771;20514;31596;33885;34766
C3JXH1	C3JXH1	4	4	4	>tr|C3JXH1|C3JXH1_PSEFS Transketolase OS=Pseudomonas fluorescens (strain SBW25) GN=PFLU_3599 PE=3 SV=1	1	4	4	4	7.9	7.9	7.9	74.976	687	687	0	9.6804	1.7496	1.7623	72.92	3	2	Median	1.0359	1.0207	57.018	3	2	Median	1.1702	1.091	36.88	3	2	Plateau	77007000	22097000	30408000	24502000				7	223;12279;12579;14302	True;True;True;True	236;13195;13521;15338	332;19713;20185;22785	559;31250;32041;36368	559;31250;32041;36368
C3JXI3	C3JXI3	5	5	5	>tr|C3JXI3|C3JXI3_PSEFS L-lactate dehydrogenase OS=Pseudomonas fluorescens (strain SBW25) GN=PFLU_3611 PE=4 SV=1	1	5	5	5	14.8	14.8	14.8	42.16	386	386	0	13.74	0.91339	0.93308	28.854	4	0	Median	0.75979	0.69513	38.517	4	0	Median	1.0272	0.94123	22.096	4	0	Median	174050000	66689000	55228000	52135000				8	1155;3199;4749;4941;7291	True;True;True;True;True	1226;3427;5086;5289;7795	1740;5169;7614;7615;7616;7918;11786	2926;2927;8085;11993;11994;11995;12503;18699	2927;8085;11994;12503;18699
C3JXI4	C3JXI4	1	1	1	>tr|C3JXI4|C3JXI4_PSEFS Putative DeoR family transcriptional regulator OS=Pseudomonas fluorescens (strain SBW25) GN=PFLU_3612 PE=4 SV=1	1	1	1	1	5	5	5	28.357	261	261	0	3.4037	NaN	NaN	NaN	0	0	Median	NaN	NaN	NaN	0	0	Median	NaN	NaN	NaN	0	0	Median	0	0	0	0				9	2468	TRUE	2653	3963	6267	6267
C3JXI7	C3JXI7	2	2	2	>tr|C3JXI7|C3JXI7_PSEFS Putative protease OS=Pseudomonas fluorescens (strain SBW25) GN=PFLU_3615 PE=4 SV=1	1	2	2	2	17.6	17.6	17.6	19.586	187	187	0	7.8518	1.0134	1.0462	12.438	2	1	Median	0.85172	0.86994	16.537	2	1	Median	0.81827	0.80859	6.839	2	1	Median	60965000	23352000	20812000	16801000				10	12600;12801	True;True	13542;13755	20216;20527	32101;32656;32657;32658	32101;32657
C3JXI9	C3JXI9	1	1	1	>tr|C3JXI9|C3JXI9_PSEFS Uncharacterized protein OS=Pseudomonas fluorescens (strain SBW25) GN=PFLU_3617 PE=4 SV=1	1	1	1	1	7	7	7	17.871	158	158	0	4.6121	NaN	NaN	NaN	1	1	Median	NaN	NaN	NaN	1	1	Median	NaN	NaN	NaN	1	1	Median	12943000	1156700	1971400	9814500				11	12810	TRUE	13766	20541	32681	32681
C3JXJ5	C3JXJ5	5	5	5	>tr|C3JXJ5|C3JXJ5_PSEFS Putative SCO1/SenC family protein OS=Pseudomonas fluorescens (strain SBW25) GN=PFLU_3623 PE=4 SV=1	1	5	5	5	36.1	36.1	36.1	22.125	202	202	0	33.182	0.93513	0.94123	19.858	6	0	Median	0.89688	0.88645	12.268	6	0	Median	1.0694	1.0077	7.0891	6	0	Median	617540000	203390000	197360000	216780000				12	473;3035;6634;7984;10079	True;True;True;True;True	502;3250;7114;8516;10858	718;719;4914;10683;12769;16328	1200;1201;1202;1203;1204;1205;1206;7683;16925;16926;20247;20248;20249;25812;25813;25814	1203;7683;16926;20248;25812
C3JXJ6	C3JXJ6	2	2	2	>tr|C3JXJ6|C3JXJ6_PSEFS Putative exported protein OS=Pseudomonas fluorescens (strain SBW25) GN=PFLU_3624 PE=4 SV=1	1	2	2	2	16.1	16.1	16.1	16.37	155	155	0	7.2014	1.0034	1.0429	14.76	2	2	Median	0.8293	0.80647	51.969	2	2	Median	0.82651	0.80614	39.722	2	2	Median	79291000	28833000	26160000	24298000				13	3074;10253	True;True	3291;11048	4967;4968;16619	7760;7761;26252	7761;26252
C3JXK8	C3JXK8	1	1	1	>tr|C3JXK8|C3JXK8_PSEFS Putative oxidoreductase OS=Pseudomonas fluorescens (strain SBW25) GN=PFLU_3636 PE=4 SV=1	1	1	1	1	5	5	5	30.163	280	280	0	8.4937	NaN	NaN	NaN	1	1	Median	NaN	NaN	NaN	1	1	Median	NaN	NaN	NaN	1	1	Median	43778000	12377000	13601000	17800000				14	13265	TRUE	14242	21208	33769	33769
C3JXK9	C3JXK9	1	1	1	>tr|C3JXK9|C3JXK9_PSEFS Uncharacterized protein OS=Pseudomonas fluorescens (strain SBW25) GN=PFLU_3637 PE=4 SV=1	1	1	1	1	7.7	7.7	7.7	33.394	312	312	0.0019185	2.4981	NaN	NaN	NaN	1	1	Median	NaN	NaN	NaN	1	1	Median	NaN	NaN	NaN	1	1	Median	15752000	2674400	5753300	7324500				15	3754	TRUE	4026	6015	9503	9503
C3JXL2	C3JXL2	2	2	2	>tr|C3JXL2|C3JXL2_PSEFS Uncharacterized protein OS=Pseudomonas fluorescens (strain SBW25) GN=PFLU_3640 PE=3 SV=1	1	2	2	2	7.3	7.3	7.3	30.986	286	286	0	6.175	1.3181	1.3781	17.826	2	1	Median	0.89624	0.88513	50.674	2	1	Median	0.68355	0.64824	25.206	2	1	Median	46641000	15233000	19756000	11652000				16	12223;12444	True;True	13135;13373	19626;19976	31096;31097;31098;31695	31097;31695
C3JXM0	C3JXM0	14	14	14	>tr|C3JXM0|C3JXM0_PSEFS Putative peptidase OS=Pseudomonas fluorescens (strain SBW25) GN=PFLU_3649 PE=4 SV=1	1	14	14	14	36.5	36.5	36.5	45.168	422	422	0	75.311	1.0643	1.0865	18.613	10	0	Median	1.098	1.0927	26.428	10	0	Median	1.1139	1.0087	18.082	10	0	Median	832340000	248150000	287620000	296570000				17	100;124;125;143;1909;2365;3125;4838;7055;8178;9188;9662;12587;12768	True;True;True;True;True;True;True;True;True;True;True;True;True;True	106;132;133;152;2054;2544;3347;5179;7549;8715;9787;10404;10405;13529;13719	148;149;185;186;211;2946;3771;5052;7753;11345;11346;13081;14631;14632;15568;15569;15570;15571;20194;20472	262;263;328;329;330;365;4878;6017;7891;7892;7893;12231;12232;18050;18051;20735;20736;20737;20738;23221;23222;23223;23224;23225;24698;24699;24700;24701;24702;32057;32058;32571	262;328;329;365;4878;6017;7893;12231;18050;20738;23223;24699;32057;32571
C3JXP5	C3JXP5	6	5	5	>tr|C3JXP5|C3JXP5_PSEFS Putative aerotaxis sensor receptor OS=Pseudomonas fluorescens (strain SBW25) GN=PFLU_4551 PE=4 SV=1	1	6	5	5	14.2	12.3	12.3	56.888	521	521	0	16.964	1.061	1.0511	69.231	7	7	Median	0.76934	0.77318	97.223	7	7	Median	0.76192	0.73178	42.015	7	7	Median	231860000	89250000	79760000	62852000				18	2657;4728;5861;6469;7724;12009	True;False;True;True;True;True	2854;5065;6289;6934;8244;12905	4314;7584;9478;10440;12409;12410;12411;19294;19295	6746;11934;11935;11936;14959;16523;19659;19660;19661;30549;30550	6746;11934;14959;16523;19659;30549
C3JXP6	C3JXP6	1	1	1	>tr|C3JXP6|C3JXP6_PSEFS Uncharacterized protein OS=Pseudomonas fluorescens (strain SBW25) GN=PFLU_4552 PE=4 SV=1	1	1	1	1	4.3	4.3	4.3	24.834	231	231	0	3.7762	NaN	NaN	NaN	1	0	Median	NaN	NaN	NaN	1	0	Median	NaN	NaN	NaN	1	0	Median	28944000	8055200	12551000	8337400				19	7384	TRUE	7891	11919	18902	18902
C3JXQ0	C3JXQ0	3	3	3	>tr|C3JXQ0|C3JXQ0_PSEFS Putative hydrolase OS=Pseudomonas fluorescens (strain SBW25) GN=PFLU_4647 PE=4 SV=1	1	3	3	3	18.3	18.3	18.3	24.895	229	229	0	16.542	0.79982	0.85797	36.07	4	3	Median	0.71416	0.79513	59.848	4	3	Median	0.8929	0.90515	47.96	4	3	Median	82479000	32109000	27735000	22634000				20	4541;8027;14880	True;True;True	4867;8562;15955	7293;12838;12839;23646	11483;20360;20361;37774	11483;20361;37774
C3JXQ1	C3JXQ1	8	8	8	>tr|C3JXQ1|C3JXQ1_PSEFS Putative enoyl-CoA hydratase OS=Pseudomonas fluorescens (strain SBW25) GN=PFLU_4657 PE=4 SV=1	1	8	8	8	62.2	62.2	62.2	24.494	230	230	0	103.34	1.0538	1.0809	26.275	5	0	Median	1.1968	1.2252	10.576	5	0	Median	1.1772	1.1467	13.644	5	0	Median	1621900000	448550000	553220000	620110000				21	1851;2894;4478;7009;8476;11895;13869;14209	True;True;True;True;True;True;True;True	1993;3103;4801;7501;9028;12784;12785;14889;15242	2861;2862;2863;2864;4716;7205;11264;13559;19128;19129;19130;19131;19132;22146;22641;22642	4749;4750;4751;4752;7331;7332;7333;11332;17905;21463;30261;30262;30263;30264;30265;30266;30267;30268;30269;30270;35300;35301;35302;36131;36132	4751;7333;11332;17905;21463;30269;35302;36132
C3JXR4	C3JXR4	2	2	2	>tr|C3JXR4|C3JXR4_PSEFS Putative LysR-family transcriptional regulator OS=Pseudomonas fluorescens (strain SBW25) GN=PFLU_3684 PE=4 SV=1	1	2	2	2	7.6	7.6	7.6	33.068	301	301	0.0042056	2.0429	0.84167	0.83563	2.5918	2	0	Median	0.77173	0.73174	25.791	2	0	Median	0.82795	0.79129	7.5709	2	0	Median	60467000	22717000	20965000	16786000				22	6252;12515	True;True	6701;13449	10109;20093	15931;31887	15931;31887
C3JXT0	C3JXT0	2	2	2	>tr|C3JXT0|C3JXT0_PSEFS Putative isochorismatase OS=Pseudomonas fluorescens (strain SBW25) GN=PFLU_3702 PE=4 SV=1	1	2	2	2	10.7	10.7	10.7	22.459	205	205	0	4.9555	1.3104	1.3246	28.814	3	3	Plateau	1.112	1.0657	12.187	3	3	Plateau	0.94494	0.87485	19.9	3	3	Median	75517000	28793000	20761000	25962000				23	1004;9999	True;True	1066;10776	1531;1532;1533;16204	2571;2572;2573;25606	2573;25606
C3JXU0	C3JXU0	1	1	1	>tr|C3JXU0|C3JXU0_PSEFS Uncharacterized protein OS=Pseudomonas fluorescens (strain SBW25) GN=PFLU_3715 PE=4 SV=1	1	1	1	1	3.9	3.9	3.9	21.048	180	180	1	-2	NaN	NaN	NaN	1	1	Median	NaN	NaN	NaN	1	1	Median	NaN	NaN	NaN	1	1	Median	16901000	7444300	5724600	3732000	+			24	8360	TRUE	8906	13373	21169	21169
C3JXV2	C3JXV2	6	6	6	>tr|C3JXV2|C3JXV2_PSEFS Putative D-ribose-binding protein component of ABC transporter OS=Pseudomonas fluorescens (strain SBW25) GN=PFLU_3727 PE=4 SV=1	1	6	6	6	25.5	25.5	25.5	32.287	310	310	0	32.864	2.6131	2.7204	27.917	3	0	Median	2.7538	2.5149	8.3601	3	0	Median	1.2711	1.2284	15.805	3	0	Median	299760000	89828000	102040000	107880000				25	79;3513;6012;6830;9702;12400	True;True;True;True;True;True	84;3765;6452;7316;10448;13323	115;5659;9770;9771;10971;10972;10973;15653;19907	190;8922;8923;15368;15369;15370;17420;17421;17422;24829;31565	190;8923;15369;17420;24829;31565
C3JXV6	C3JXV6	3	3	3	>tr|C3JXV6|C3JXV6_PSEFS Putative transcriptional regulatory protein OS=Pseudomonas fluorescens (strain SBW25) GN=PFLU_3731 PE=4 SV=1	1	3	3	3	13.6	13.6	13.6	34.862	317	317	0	13.582	1.0621	1.0726	5.2977	2	0	Median	1.0406	1.0295	3.1402	2	0	Median	1.0016	0.98698	14.755	2	0	Median	65945000	20328000	19443000	26173000				26	6053;10223;13578	True;True;True	6494;11015;14572	9828;16576;21689	15462;15463;26179;26180;34579	15462;26179;34579
C3JXV7	C3JXV7	16	14	14	>tr|C3JXV7|C3JXV7_PSEFS Transaldolase OS=Pseudomonas fluorescens (strain SBW25) GN=tal PE=3 SV=1	1	16	14	14	62.5	57	57	33.603	307	307	0	126.47	1.0793	1.131	23.488	10	0	Median	0.98701	0.94755	22.953	10	0	Median	0.9605	0.92671	10.814	10	0	Median	2983900000	895270000	836230000	1252400000				27	9;1328;2623;3828;6752;7500;7566;8831;8871;9014;10089;10388;10755;12525;12868;14452	True;True;True;True;False;True;True;True;True;True;True;True;True;True;False;True	9;1432;2820;4103;7233;8012;8081;9410;9450;9606;10868;11187;11578;13460;13827;13828;15498	10;11;2046;2047;4258;4259;6119;10845;12093;12186;14070;14071;14072;14073;14137;14366;16341;16815;17362;17363;20106;20622;20623;20624;23026	21;22;3415;3416;3417;6659;6660;9676;9677;9678;17225;17226;19180;19181;19306;19307;22304;22305;22306;22307;22393;22394;22395;22791;22792;22793;25838;25839;25840;26565;27421;27422;31905;31906;31907;32822;32823;32824;32825;36773	21;3415;6659;9678;17226;19180;19307;22307;22395;22792;25838;26565;27421;31906;32824;36773
C3JXW5	C3JXW5	2	2	2	>tr|C3JXW5|C3JXW5_PSEFS Uncharacterized protein OS=Pseudomonas fluorescens (strain SBW25) GN=PFLU_3740 PE=4 SV=1	1	2	2	2	18.3	18.3	18.3	15.663	142	142	0	4.5291	1.3132	1.3875	96.4	3	3	Median	1.0355	1.1614	99.61	3	3	Median	0.71277	0.70359	7.7968	3	3	Median	30547000	9960000	12275000	8311300				28	8909;9037	True;True	9489;9629	14184;14390;14391	22482;22834;22835	22482;22835
C3JXW6	C3JXW6	31	31	31	>tr|C3JXW6|C3JXW6_PSEFS Putative exported protein OS=Pseudomonas fluorescens (strain SBW25) GN=PFLU_3741 PE=4 SV=1	1	31	31	31	60.3	60.3	60.3	64.81	580	580	0	227.45	7.2575	7.5649	26.299	12	0	Median	11.144	10.631	30.615	12	0	Median	1.4593	1.4019	14.511	12	0	Median	6021400000	598190000	2285300000	3137900000				29	347;519;532;2136;2137;2235;2607;3250;3557;3966;3967;4320;4703;4810;5127;5656;6629;6937;7003;7062;7471;9006;9351;9878;12169;12378;12638;13191;13256;14465;14732	True;True;True;True;True;True;True;True;True;True;True;True;True;True;True;True;True;True;True;True;True;True;True;True;True;True;True;True;True;True;True	367;549;562;2293;2294;2398;2803;3484;3812;3813;4248;4249;4634;4635;5039;5150;5492;6074;7109;7426;7494;7556;7982;9598;9967;9968;10634;13076;13077;13301;13581;14168;14233;15512;15798	525;526;782;805;806;3348;3349;3350;3351;3528;3529;4230;5258;5722;5723;5724;5725;6344;6345;6346;6953;6954;6955;6956;7552;7710;7711;8193;9037;9038;10676;10677;10678;11127;11246;11247;11360;11361;12048;12049;12050;12051;14353;14354;14355;14894;14895;14896;14897;15950;19528;19529;19530;19871;20264;20265;21111;21112;21192;23047;23410	871;872;873;874;1297;1338;1339;5439;5440;5441;5442;5678;5679;5680;5681;6618;8236;9025;9026;9027;9028;10041;10042;10043;10945;10946;10947;10948;10949;10950;10951;10952;11881;11882;12151;12152;12153;13014;14428;14429;16915;16916;16917;17708;17709;17883;17884;18067;18068;18069;19109;19110;19111;19112;19113;19114;22766;22767;22768;22769;23655;23656;23657;23658;23659;25260;25261;30931;30932;30933;3093…	873;1297;1338;5439;5440;5679;6618;8236;9028;10041;10043;10951;11882;12152;13014;14428;16916;17709;17883;18067;19112;22768;23655;25261;30934;31502;32190;33616;33744;36804;37418
C3JXX2	C3JXX2	11	11	11	>tr|C3JXX2|C3JXX2_PSEFS ATP-dependent RNA helicase OS=Pseudomonas fluorescens (strain SBW25) GN=PFLU_4526 PE=3 SV=1	1	11	11	11	29.8	29.8	29.8	50.359	456	456	0	56.675	0.91967	0.92599	43.492	8	0	Median	0.98014	0.90876	50.655	8	0	Median	1.0157	0.98142	19.837	8	0	Median	712950000	304330000	205550000	203070000				30	888;3504;4297;4377;6579;9455;10686;11308;11982;12473;13760	True;True;True;True;True;True;True;True;True;True;True	943;3756;4609;4694;7050;10114;10115;11507;12151;12876;13403;14765	1367;5648;6914;7047;7048;10605;15111;15112;17275;17276;17277;18211;19256;20020;21972	2281;8905;8906;8907;10884;11082;11083;16789;16790;24023;24024;27273;27274;27275;28790;30486;30487;30488;31775;31776;31777;35026;35027	2281;8906;10884;11082;16789;24024;27273;28790;30488;31775;35027
C3JXX3	C3JXX3	4	4	4	>tr|C3JXX3|C3JXX3_PSEFS Probable cytochrome C oxidase subunit OS=Pseudomonas fluorescens (strain SBW25) GN=PFLU_4553 PE=3 SV=1	1	4	4	4	9.5	9.5	9.5	52.877	474	474	0	31.26	0.95097	0.99326	21.249	4	0	Median	0.96319	0.94889	18.063	4	0	Median	0.98651	0.94072	39.902	4	0	Median	731040000	258990000	246840000	225210000				31	10105;10236;11102;12089	True;True;True;True	10885;11030;11936;12993	16365;16595;17923;19413	25872;25873;25874;26210;28270;28271;28272;30751;30752;30753	25873;26210;28272;30753
C3JXX5	C3JXX5	1	1	1	>tr|C3JXX5|C3JXX5_PSEFS Uncharacterized protein OS=Pseudomonas fluorescens (strain SBW25) GN=PFLU_4587 PE=4 SV=1	1	1	1	1	3.1	3.1	3.1	43.867	388	388	0	4.3305	NaN	NaN	NaN	1	0	Median	NaN	NaN	NaN	1	0	Median	NaN	NaN	NaN	1	0	Median	31332000	7308600	10577000	13446000				32	8084	TRUE	8621	12923	20511;20512	20511
C3JXX6	C3JXX6	9	9	9	>sp|C3JXX6|DNLJ_PSEFS DNA ligase OS=Pseudomonas fluorescens (strain SBW25) GN=ligA PE=3 SV=1	1	9	9	9	16.2	16.2	16.2	85.568	785	785	0	38.057	1.2904	1.3014	29.64	5	0	Median	1.8147	1.685	41.224	5	0	Median	1.2792	1.1271	19.402	5	0	Median	511070000	165610000	226330000	119130000				33	973;1813;3026;4103;4416;8569;12982;13406;14450	True;True;True;True;True;True;True;True;True	1033;1953;3241;4397;4734;9138;13945;14394;15496	1491;2801;4900;6562;7107;13716;13717;20789;21424;23023	2496;4642;7662;7663;10378;11161;21700;21701;33077;34130;34131;34132;34133;36768	2496;4642;7663;10378;11161;21701;33077;34131;36768
C3JXX7	C3JXX7	4	4	4	>tr|C3JXX7|C3JXX7_PSEFS Conserved hypothetical membrane protein OS=Pseudomonas fluorescens (strain SBW25) GN=PFLU_4635 PE=4 SV=1	1	4	4	4	9.6	9.6	9.6	57.014	510	510	0	7.3523	1.0361	1.0446	71.912	3	2	Median	1.0856	0.81225	50.609	3	2	Plateau	0.89689	0.88452	86.27	3	2	Plateau	97201000	34150000	35949000	27102000				34	6851;8408;9087;13204	True;True;True;True	7338;8955;9680;14181	11006;13456;14468;21128	17478;21292;22965;33637	17478;21292;22965;33637
C3JXY0	C3JXY0	14	14	14	>sp|C3JXY0|AK_PSEFS Aspartate kinase OS=Pseudomonas fluorescens (strain SBW25) GN=PFLU_4747 PE=1 SV=1	1	14	14	14	37.5	37.5	37.5	44.531	413	413	0	106.31	0.87651	0.92597	25.127	9	0	Median	0.89768	0.8956	19.268	9	0	Median	0.95778	0.91973	11.426	9	0	Median	2413500000	892090000	770210000	751190000				35	874;1033;3575;3999;4859;5562;5563;6559;6562;6567;9404;14118;14340;14784	True;True;True;True;True;True;True;True;True;True;True;True;True;True	927;1097;3831;3832;4285;5203;5975;5976;7028;7032;7037;10044;15146;15380;15850	1343;1581;1582;5747;5748;6402;7783;7784;8891;8892;8893;10571;10580;10588;15003;15004;22510;22845;22846;23491	2231;2659;2660;2661;2662;9068;9069;10128;10129;12282;12283;14168;14169;14170;14171;14172;14173;16735;16736;16737;16747;16748;16758;23831;23832;35916;35917;36463;36464;37536;37537;37538	2231;2661;9068;10128;12283;14169;14172;16735;16748;16758;23831;35917;36464;37536
C3JXY1	C3JXY1	31	31	31	>tr|C3JXY1|C3JXY1_PSEFS Alanine--tRNA ligase OS=Pseudomonas fluorescens (strain SBW25) GN=alaS PE=3 SV=1	1	31	31	31	40.8	40.8	40.8	94.019	872	872	0	281.18	1.1045	1.1167	27.924	21	0	Median	1.2561	1.1925	25.72	21	0	Median	1.1004	1.0124	18.78	21	0	Median	5617900000	1717600000	2005200000	1895100000				36	178;977;978;1058;1768;2171;3408;3543;3863;3949;4523;6439;6499;7884;8818;8852;9285;10058;10083;10214;10516;10798;10917;11111;11128;11994;12245;13054;13171;13726;14299	True;True;True;True;True;True;True;True;True;True;True;True;True;True;True;True;True;True;True;True;True;True;True;True;True;True;True;True;True;True;True	188;1037;1038;1123;1906;2330;3652;3798;4139;4231;4847;6903;6966;8410;9397;9431;9890;10837;10862;11006;11321;11622;11746;11945;11963;12888;12889;13157;14021;14022;14148;14728;15335	265;1497;1498;1616;1617;2731;3407;5504;5698;6166;6167;6321;7262;7263;10389;10483;12623;14055;14110;14772;16300;16333;16561;17014;17416;17603;17935;17958;19273;19274;19275;19655;19656;20901;20902;20903;20904;20905;21086;21912;21913;21914;21915;22782	453;454;455;2508;2509;2510;2511;2719;2720;2721;4551;5521;5522;5523;8659;8660;8991;9757;9758;9759;9760;10009;10010;11435;11436;16447;16448;16449;16586;16587;16588;20013;22281;22354;22355;23471;23472;25770;25771;25772;25823;25824;25825;26159;26871;26872;27524;27525;27800;28297;28341;28342;30523;30524;30525;30526;31154;31155;33275;33276;33277;33278;33279;33280;33281;33282;33283;33284;33578;33579;335…	453;2509;2511;2719;4551;5521;8660;8991;9758;10010;11435;16448;16586;20013;22281;22355;23472;25772;25825;26159;26871;27524;27800;28297;28341;30524;31155;33281;33579;34931;36363
C3JXY2	C3JXY2	6	6	6	>tr|C3JXY2|C3JXY2_PSEFS L-allo-threonine aldolase OS=Pseudomonas fluorescens (strain SBW25) GN=PFLU_4749 PE=4 SV=1	1	6	6	6	26.3	26.3	26.3	35.754	334	334	0	32.955	0.9347	0.95279	44.998	3	0	Median	1.1473	1.0265	34.518	3	0	Median	1.446	1.3073	22.322	3	0	Median	473240000	156890000	177310000	139040000				37	3158;5054;7305;8271;10246;13769	True;True;True;True;True;True	3383;5413;7811;8814;11040;14774	5099;8090;11811;13235;16608;21982;21983;21984	7965;12828;18732;18733;20968;26227;26228;26229;35041;35042;35043	7965;12828;18733;20968;26228;35042
C3JXY3	C3JXY3	2	2	2	>tr|C3JXY3|C3JXY3_PSEFS 6,7-dimethyl-8-ribityllumazine synthase OS=Pseudomonas fluorescens (strain SBW25) GN=ribH PE=3 SV=1	1	2	2	2	11.2	11.2	11.2	18.8	169	169	0	12.772	0.93008	0.93128	28.424	3	2	Median	0.50423	0.52956	27.281	3	2	Median	0.54214	0.62458	10.093	3	2	Plateau	101480000	42094000	38582000	20807000				38	9578;12971	True;True	10289;13934	15396;15397;20774	24429;24430;33056;33057	24429;33056
C3JXY4	C3JXY4	12	12	12	>sp|C3JXY4|ASTE_PSEFS Succinylglutamate desuccinylase OS=Pseudomonas fluorescens (strain SBW25) GN=astE PE=3 SV=1	1	12	12	12	40.1	40.1	40.1	37.426	334	334	0	60.379	0.862	0.84111	19.683	5	0	Median	1.053	0.96423	20.122	5	0	Median	1.07	1.0286	13.653	5	0	Median	584930000	205540000	180000000	199380000				39	53;636;1488;5652;6208;8339;8559;10453;11233;13675;14548;14785	True;True;True;True;True;True;True;True;True;True;True;True	55;672;1603;6070;6655;8884;9127;11256;12074;14674;15603;15851	73;74;964;2296;9032;9033;10047;13345;13703;13704;16917;16918;18110;18111;21848;23160;23492	116;117;1609;1610;3822;14420;14421;15825;15826;15827;21128;21676;21677;26717;26718;28624;28625;34817;36977;36978;36979;37539	116;1609;3822;14420;15827;21128;21676;26718;28624;34817;36977;37539
C3JXY5	C3JXY5	3	3	3	>tr|C3JXY5|C3JXY5_PSEFS Uncharacterized protein OS=Pseudomonas fluorescens (strain SBW25) GN=PFLU_4752 PE=4 SV=1	1	3	3	3	35.4	35.4	35.4	10.617	96	96	0	12.136	1.1038	1.133	26.288	2	0	Median	1.3783	1.2423	52.778	2	0	Median	1.316	1.1934	16.563	2	0	Median	106080000	29734000	29239000	47106000				40	3233;8164;13083	True;True;True	3467;8701;14054	5229;13057;13058;20952	8186;20702;20703;20704;20705;33367	8186;20703;33367
C3JXY6	C3JXY6	13	13	13	>sp|C3JXY6|ASTB_PSEFS N-succinylarginine dihydrolase OS=Pseudomonas fluorescens (strain SBW25) GN=astB PE=3 SV=1	1	13	13	13	36.6	36.6	36.6	48.771	448	448	0	130.3	1.0011	1.009	18.938	10	0	Median	1.0805	1.0164	14.056	10	0	Median	1.1586	1.0872	12.89	10	0	Median	1391100000	469390000	408150000	513610000				41	272;1108;1481;2851;3592;7932;8018;9905;10751;11969;12039;13442;13683	True;True;True;True;True;True;True;True;True;True;True;True;True	286;1175;1176;1595;3060;3852;8462;8551;10663;11574;12862;12939;14430;14683	396;397;398;1675;1676;1677;2287;4651;5777;12693;12819;12820;15998;15999;17358;19242;19342;21479;21480;21858	681;682;683;2814;2815;2816;2817;3811;3812;7230;7231;9115;9116;20128;20129;20130;20333;20334;25331;25332;25333;25334;27415;27416;30463;30464;30631;30632;30633;30634;34224;34225;34837	682;2814;3812;7230;9115;20128;20334;25333;27416;30464;30633;34224;34837
C3JXY7	C3JXY7	8	8	8	>sp|C3JXY7|ASTD_PSEFS N-succinylglutamate 5-semialdehyde dehydrogenase OS=Pseudomonas fluorescens (strain SBW25) GN=astD PE=3 SV=1	1	8	8	8	27.3	27.3	27.3	51.511	488	488	0	48.174	0.87235	0.91352	24.994	5	0	Median	0.98744	1.0104	35.585	5	0	Median	1.2575	1.2606	20.644	5	0	Median	780360000	374170000	186590000	219600000				42	644;1985;6757;8514;10037;10596;11320;12275	True;True;True;True;True;True;True;True	680;2133;7238;9067;10814;11409;12164;13189	975;3075;3076;10852;13619;13620;16260;16261;17141;18229;19702;19703	1628;5075;5076;17235;17236;21551;21552;21553;21554;25701;25702;27066;28820;31226;31227	1628;5075;17236;21554;25702;27066;28820;31227
C3JXY8	C3JXY8	10	10	10	>tr|C3JXY8|C3JXY8_PSEFS Arginine N-succinyltransferase OS=Pseudomonas fluorescens (strain SBW25) GN=PFLU_4755 PE=4 SV=1	1	10	10	10	37.7	37.7	37.7	37.499	342	342	0	77.271	0.71736	0.71598	23.975	6	0	Median	0.99161	0.93617	27.807	6	0	Median	1.2605	1.1827	17.263	6	0	Median	433500000	158660000	129890000	144950000				43	493;1808;2687;8770;9385;11676;11742;11808;13452;14258	True;True;True;True;True;True;True;True;True;True	523;1947;2886;9348;10015;10016;12558;12626;12696;14440;15294	751;2792;4363;13990;14961;14962;18818;18905;18906;19010;21493;22713;22714	1245;4631;6820;22175;22176;22177;23773;23774;29746;29897;29898;30068;30069;34248;36263;36264;36265	1245;4631;6820;22175;23773;29746;29898;30069;34248;36264
C3JXY9	C3JXY9	5	5	5	>tr|C3JXY9|C3JXY9_PSEFS Arginine N-succinyltransferase OS=Pseudomonas fluorescens (strain SBW25) GN=PFLU_4756 PE=4 SV=1	1	5	5	5	21.8	21.8	21.8	37.096	339	339	0	39.058	0.88407	0.90191	30.359	4	0	Median	1.083	0.9747	46.336	4	0	Median	1.401	1.2639	9.9136	4	0	Median	378090000	114850000	105400000	157840000				44	3081;7274;8363;9774;10846	True;True;True;True;True	3298;7777;8909;10528;11672	4978;11762;13377;15782;17485;17486	7778;18654;18655;21180;21181;25017;25018;27630;27631	7778;18655;21180;25018;27631
C3JXZ0	C3JXZ0	17	17	17	>tr|C3JXZ0|C3JXZ0_PSEFS Acetylornithine aminotransferase OS=Pseudomonas fluorescens (strain SBW25) GN=argD PE=3 SV=1	1	17	17	17	54.9	54.9	54.9	43.359	406	406	0	164.15	1.0734	1.0966	18.929	16	0	Median	1.3956	1.3409	23.603	16	0	Median	1.307	1.2145	15.715	16	0	Median	3094900000	919020000	949220000	1226600000				45	265;2749;2750;3280;3447;3806;3807;6772;8100;9266;10836;11302;11511;11878;12445;13278;14645	True;True;True;True;True;True;True;True;True;True;True;True;True;True;True;True;True	278;279;2951;2952;3515;3516;3697;3698;4080;4081;7255;8637;9870;11662;12145;12373;12767;13374;14256;15707	385;386;387;4471;4472;4473;5312;5313;5563;5564;6089;6090;6091;6092;10876;10877;10878;12949;14744;17472;18204;18539;19106;19977;21224;23296	658;659;660;661;662;663;6980;6981;6982;6983;6984;8317;8318;8771;8772;8773;9618;9619;9620;9621;9622;17278;17279;17280;17281;17282;20550;23421;23422;27611;27612;27613;28778;29302;29303;30224;30225;31696;31697;31698;33797;33798;33799;37202;37203	659;6980;6983;8317;8772;9618;9622;17282;20550;23421;27613;28778;29303;30224;31696;33799;37203
C3JXZ2	C3JXZ2	3	3	3	>tr|C3JXZ2|C3JXZ2_PSEFS Putative AraC family regulatory protein OS=Pseudomonas fluorescens (strain SBW25) GN=PFLU_4760 PE=4 SV=1	1	3	3	3	9.2	9.2	9.2	36.356	326	326	0	15.881	1.2475	1.2268	79.047	3	1	Median	0.95312	0.91881	90.551	3	1	Median	0.83265	0.77158	21.314	3	1	Median	81063000	28283000	31404000	21376000				46	1181;6293;9775	True;True;True	1254;6746;10529	1777;10175;15783	2984;2985;16055;16056;16057;25019	2985;16056;25019
C3JXZ3	C3JXZ3	6	6	6	>tr|C3JXZ3|C3JXZ3_PSEFS Histidine transport ATP-binding protein OS=Pseudomonas fluorescens (strain SBW25) GN=PFLU_4761 PE=4 SV=1	1	6	6	6	22.8	22.8	22.8	28.14	254	254	0	20.89	0.81928	0.82084	23.144	4	0	Median	1.068	1.0868	19.349	4	0	Median	1.27	1.2264	17.501	4	0	Median	574190000	194900000	161210000	218080000				47	3681;3694;6541;7757;8785;13858	True;True;True;True;True;True	3947;3963;7009;8279;9363;14875	5906;5907;5933;10547;12454;14011;22128	9315;9316;9355;9356;9357;16689;16690;16691;19738;19739;19740;22208;35269;35270	9316;9357;16690;19740;22208;35269
C3JXZ4	C3JXZ4	2	2	2	>tr|C3JXZ4|C3JXZ4_PSEFS Uncharacterized protein OS=Pseudomonas fluorescens (strain SBW25) GN=PFLU_4762 PE=4 SV=1	1	2	2	2	6.2	6.2	6.2	40.644	370	370	0	5.0701	0.89092	0.93745	35.959	3	2	Median	1.0321	1.0023	35.139	3	2	Median	1.1885	1.1442	11.839	3	2	Median	98958000	31416000	30320000	37223000				48	4692;11570	True;True	5027;12435	7531;7532;18644	11850;11851;11852;29473	11852;29473
C3JXZ5	C3JXZ5	2	2	2	>tr|C3JXZ5|C3JXZ5_PSEFS Putative histidine transport system permease protein OS=Pseudomonas fluorescens (strain SBW25) GN=PFLU_4763 PE=3 SV=1	1	2	2	2	8.2	8.2	8.2	25.975	232	232	0	5.1826	0.96484	0.95781	29.301	2	0	Median	1.1501	1.0778	35.958	2	0	Median	1.3853	1.3456	32.778	2	0	Median	79060000	27721000	20588000	30751000				49	1655;6544	True;True	1781;7012	2558;10550	4256;4257;16695;16696;16697	4256;16697
C3JXZ7	C3JXZ7	12	12	12	>tr|C3JXZ7|C3JXZ7_PSEFS Putative histidine-binding periplasmic protein OS=Pseudomonas fluorescens (strain SBW25) GN=PFLU_4765 PE=4 SV=1	1	12	12	12	57.9	57.9	57.9	28.432	261	261	0	126.2	1.0061	1.0296	16.095	15	0	Median	1.2777	1.2464	28.18	15	0	Median	1.3768	1.3016	21.284	15	0	Median	4064800000	1264300000	1195600000	1604800000				50	1355;2032;3134;3135;5623;6311;6600;7075;7592;14664;14672;15005	True;True;True;True;True;True;True;True;True;True;True;True	1462;2183;3358;3359;6041;6765;7080;7569;8107;15727;15735;16084;16085	2089;2090;3165;5067;5068;5069;8991;10199;10200;10641;11382;11383;12219;12220;23322;23331;23816;23817;23818;23819	3480;3481;3482;3483;3484;3485;3486;3487;5188;7917;7918;7919;7920;7921;14350;14351;14352;14353;16095;16096;16097;16098;16099;16855;16856;18099;18100;18101;18102;19356;19357;19358;19359;19360;19361;37243;37244;37245;37246;37260;37261;38070;38071;38072;38073;38074;38075	3483;5188;7919;7920;14352;16095;16856;18099;19359;37245;37261;38070
C3JXZ8	C3JXZ8	27	27	27	>tr|C3JXZ8|C3JXZ8_PSEFS Acetyl-coenzyme A synthetase OS=Pseudomonas fluorescens (strain SBW25) GN=acsA PE=3 SV=1	1	27	27	27	56.7	56.7	56.7	71.613	651	651	0	299.8	0.26234	0.27391	43.884	5	0	Median	0.33627	0.34558	51.287	5	0	Median	1.3539	1.3105	11.14	5	0	Median	8622100000	6124000000	1642400000	855620000				51	1256;1281;1339;2414;3186;3433;4370;4620;5215;5571;6271;7008;7074;7663;8385;9432;10763;10885;10934;11041;12437;12438;12948;13115;13887;14282;14438	True;True;True;True;True;True;True;True;True;True;True;True;True;True;True;True;True;True;True;True;True;True;True;True;True;True;True	1346;1347;1348;1383;1384;1446;2597;2598;3413;3678;3679;4686;4952;5603;5604;5984;6721;7500;7568;8181;8932;10084;10085;11586;11712;11764;11873;13365;13366;13911;14089;14907;15318;15484	1915;1916;1917;1918;1967;1968;1969;1970;1971;2067;2068;2069;2070;3866;3867;5152;5153;5539;5540;5541;7034;7429;7430;8347;8348;8902;8903;10136;10137;11262;11263;11380;11381;12319;12320;12321;13421;13422;13423;13424;15068;15069;15070;15071;17371;17372;17373;17544;17545;17635;17636;17825;19966;19967;20737;21004;22173;22751;23003	3223;3224;3225;3226;3227;3296;3297;3298;3299;3300;3301;3451;3452;3453;3454;6138;6139;8052;8053;8054;8718;8719;8720;11062;11690;11691;11692;11693;13281;13282;14185;14186;15996;15997;15998;17903;17904;18097;18098;19526;19527;19528;21237;21238;21239;21240;23942;23943;23944;23945;27433;27434;27435;27436;27437;27438;27439;27718;27719;27845;27846;28113;28114;28115;28116;31674;31675;32995;32996;33449;35…	3226;3298;3452;6139;8053;8719;11062;11691;13282;14185;15997;17904;18098;19528;21238;23944;27439;27719;27845;28115;31674;31675;32995;33449;35339;36320;36729
C3JY00	C3JY00	11	1	1	>tr|C3JY00|C3JY00_PSEFS Ribonucleoside-diphosphate reductase subunit beta OS=Pseudomonas fluorescens (strain SBW25) GN=PFLU_4768 PE=3 SV=1	1	11	1	1	28.4	2.9	2.9	47.241	416	416	0	9.5295	NaN	NaN	NaN	0	0	Median	NaN	NaN	NaN	0	0	Median	NaN	NaN	NaN	0	0	Median	0	0	0	0				52	111;305;1834;3937;5541;7654;8200;8931;9610;10005;14633	False;False;True;False;False;False;False;False;False;False;False	117;322;1975;4219;5950;5951;5952;5953;8172;8739;9515;10329;10330;10782;15695	165;166;167;168;447;2835;6305;6306;8855;8856;8857;8858;8859;8860;8861;12304;12305;12306;12307;13120;14222;15460;15461;15462;16210;16211;23279	295;296;297;298;299;300;760;761;762;4695;9989;9990;14101;14102;14103;14104;14105;14106;14107;14108;14109;14110;19502;19503;19504;19505;19506;20795;22533;22534;24523;24524;24525;24526;24527;25617;25618;25619;37181;37182;37183	297;762;4695;9990;14109;19504;20795;22534;24524;25617;37182
C3JY01	C3JY01	15	15	15	>tr|C3JY01|C3JY01_PSEFS Uncharacterized protein OS=Pseudomonas fluorescens (strain SBW25) GN=PFLU_4769 PE=4 SV=1	1	15	15	15	25.7	25.7	25.7	74.155	647	647	0	82.011	1.0215	1.0455	25.007	8	0	Median	1.1766	1.0934	15.731	8	0	Median	1.1408	1.0483	11.611	8	0	Median	770300000	256490000	270740000	243080000				53	2076;2227;2660;5537;6229;6502;6934;7539;10627;11761;11762;12754;13416;13530;13633	True;True;True;True;True;True;True;True;True;True;True;True;True;True;True	2229;2389;2857;5946;6677;6969;7423;8053;11445;12646;12647;13705;14404;14523;14629	3240;3241;3242;3511;4322;8851;10080;10081;10486;10487;10488;11123;12148;17186;18937;18938;18939;20451;21438;21615;21616;21789	5291;5292;5293;5660;6754;14093;14094;15884;15885;16591;16592;16593;17701;19254;27128;29945;29946;29947;29948;32534;34157;34453;34454;34719;34720;34721	5293;5660;6754;14094;15884;16591;17701;19254;27128;29945;29948;32534;34157;34454;34719
C3JY25	C3JY25	2	2	2	>tr|C3JY25|C3JY25_PSEFS UDP-N-acetylenolpyruvoylglucosamine reductase OS=Pseudomonas fluorescens (strain SBW25) GN=murB PE=3 SV=1	1	2	2	2	7.4	7.4	7.4	37.025	339	339	0	6.604	0.88081	0.93423	64.416	4	4	Median	1.1134	1.0775	95.322	4	4	Median	1.0225	0.99834	44.911	4	4	Median	74485000	29122000	24954000	20409000				54	7283;7510	True;True	7787;8022	11775;11776;12106;12107	18684;18685;19199;19200	18685;19200
C3JY26	C3JY26	2	2	2	>tr|C3JY26|C3JY26_PSEFS Low molecular weight phosphotyrosine protein phosphatase OS=Pseudomonas fluorescens (strain SBW25) GN=PFLU_3769 PE=4 SV=1	1	2	2	2	13.6	13.6	13.6	17.221	154	154	0.0019093	2.3923	NaN	NaN	NaN	1	1	Median	NaN	NaN	NaN	1	1	Median	NaN	NaN	NaN	1	1	Median	16316000	6794600	5271600	4249500				55	404;14625	True;True	427;15684	610;23267	1018;37160	1018;37160
C3JY27	C3JY27	4	4	4	>sp|C3JY27|KDSB_PSEFS 3-deoxy-manno-octulosonate cytidylyltransferase OS=Pseudomonas fluorescens (strain SBW25) GN=kdsB PE=3 SV=1	1	4	4	4	20.5	20.5	20.5	27.626	254	254	0	12.298	0.71893	0.7317	29.263	4	0	Median	0.71095	0.66275	50.243	4	0	Median	1.0822	1.0245	14.074	4	0	Median	256350000	105020000	72325000	79006000				56	6382;11822;14323;14334	True;True;True;True	6842;12710;15361;15374	10299;19029;22820;22838	16286;30104;30105;30106;36417;36453;36454	16286;30106;36417;36454
C3JY29	C3JY29	1	1	1	>sp|C3JY29|LPXK_PSEFS Tetraacyldisaccharide 4-kinase OS=Pseudomonas fluorescens (strain SBW25) GN=lpxK PE=3 SV=1	1	1	1	1	6	6	6	37.258	336	336	0	6.349	NaN	NaN	NaN	1	1	Median	NaN	NaN	NaN	1	1	Median	NaN	NaN	NaN	1	1	Median	18004000	4595000	6384700	7024600				57	13188	TRUE	14165	21105	33608	33608
C3JY31	C3JY31	2	2	2	>tr|C3JY31|C3JY31_PSEFS Putative biopolymer transport protein OS=Pseudomonas fluorescens (strain SBW25) GN=PFLU_3774 PE=3 SV=1	1	2	2	2	16.1	16.1	16.1	22.875	211	211	0	9.5598	0.97469	1.0066	34.772	6	5	Median	0.71051	0.72401	45.494	6	5	Median	0.75767	0.75239	15.439	6	5	Median	148370000	51112000	48682000	48572000				58	1334;9129	True;True	1441;9723	2059;2060;2061;2062;14537;14538;14539	3434;3435;3436;3437;3438;3439;3440;23076;23077;23078	3437;23076
C3JY35	C3JY35	2	2	2	>tr|C3JY35|C3JY35_PSEFS Probable D-lactate dehydrogenase OS=Pseudomonas fluorescens (strain SBW25) GN=PFLU_3778 PE=3 SV=1	1	2	2	2	7.9	7.9	7.9	35.406	329	329	0	5.477	NaN	NaN	NaN	1	1	Median	NaN	NaN	NaN	1	1	Median	NaN	NaN	NaN	1	1	Median	20752000	7671400	6528400	6552000				59	4851;11155	True;True	5193;11993	7771;17995	12256;28396	12256;28396
C3JY36	C3JY36	2	2	2	>tr|C3JY36|C3JY36_PSEFS Uncharacterized protein OS=Pseudomonas fluorescens (strain SBW25) GN=PFLU_3779 PE=4 SV=1	1	2	2	2	15.1	15.1	15.1	16.105	146	146	0	4.6811	0.31056	0.31192	200.07	2	1	Median	0.25253	0.25364	160.47	2	1	Median	1.0096	1.0012	11.035	2	1	Median	94841000	62441000	15404000	16996000				60	3987;6850	True;True	4271;7337	6379;11005	10087;17477	10087;17477
C3JY38	C3JY38	5	5	5	>tr|C3JY38|C3JY38_PSEFS Putative thioredoxin-related protein OS=Pseudomonas fluorescens (strain SBW25) GN=PFLU_3781 PE=4 SV=1	1	5	5	5	51	51	51	16.822	153	153	0	55.508	0.92207	0.93869	8.9876	6	0	Median	0.74275	0.74884	25.668	6	0	Median	0.82814	0.77102	19.998	6	0	Median	664530000	183530000	352710000	128300000				61	1455;3515;4354;11177;12155	True;True;True;True;True	1568;3767;3768;4670;12017;13060	2242;2243;5661;5662;5663;7010;7011;18034;19506;19507	3739;3740;3741;3742;3743;8925;8926;8927;8928;11025;11026;11027;11028;11029;28471;28472;30895;30896;30897;30898	3741;8926;11026;28472;30897
C3JY39	C3JY39	3	3	3	>tr|C3JY39|C3JY39_PSEFS Arsenate reductase OS=Pseudomonas fluorescens (strain SBW25) GN=PFLU_3782 PE=3 SV=1	1	3	3	3	30.8	30.8	30.8	12.74	117	117	0	15.795	0.55862	0.5614	19.07	6	4	Median	0.43022	0.39975	25.301	6	4	Median	0.67072	0.61124	27.389	6	4	Median	328090000	175420000	87205000	65463000				62	829;4511;14790	True;True;True	878;4834;15856	1269;1270;7248;23498;23499;23500	2108;2109;2110;2111;11409;11410;11411;37546;37547;37548	2110;11411;37547
C3JY40	C3JY40	6	6	6	>tr|C3JY40|C3JY40_PSEFS Putative Trp repressor binding protein OS=Pseudomonas fluorescens (strain SBW25) GN=PFLU_3783 PE=3 SV=1	1	6	6	6	32.4	32.4	32.4	21.518	204	204	0	38.868	0.62308	0.62454	43.28	3	0	Median	0.76265	0.7693	67.672	3	0	Median	1.1872	1.1384	31.465	3	0	Median	1159100000	467390000	354830000	336850000				63	4018;4913;5714;7443;8316;12733	True;True;True;True;True;True	4308;5260;6136;7954;8859;13682	6433;7871;9152;9153;12007;12008;13304;13305;13306;13307;20409	10182;12419;14584;14585;19046;19047;21074;21075;21076;21077;32439	10182;12419;14584;19047;21077;32439
C3JY41	C3JY41	1	1	1	>tr|C3JY41|C3JY41_PSEFS Putative membrane protein OS=Pseudomonas fluorescens (strain SBW25) GN=PFLU_3784 PE=4 SV=1	1	1	1	1	7.9	7.9	7.9	15.574	139	139	0	3.6335	0.63681	0.64597	10.906	3	3	Median	0.45877	0.41561	13.194	3	3	Median	0.77991	0.70744	6.0706	3	3	Median	113380000	52408000	35166000	25803000				64	13775	TRUE	14780	21990;21991;21992	35051;35052;35053	35053
C3JY43	C3JY43	1	1	1	>sp|C3JY43|TTCA_PSEFS tRNA 2-thiocytidine biosynthesis protein TtcA OS=Pseudomonas fluorescens (strain SBW25) GN=ttcA PE=3 SV=1	1	1	1	1	3.3	3.3	3.3	31.072	274	274	0	3.323	0.74857	0.78744	94.595	2	2	Median	0.11897	0.12412	218.4	2	2	Median	0.15894	0.16512	121.63	2	2	Median	34586000	19424000	12076000	3085700				65	9902	TRUE	10660	15993;15994	25326;25327	25326
C3JY44	C3JY44	1	1	1	>tr|C3JY44|C3JY44_PSEFS Putative membrane protein OS=Pseudomonas fluorescens (strain SBW25) GN=PFLU_3787 PE=4 SV=1	1	1	1	1	5	5	5	21.709	200	200	0	3.1773	NaN	NaN	NaN	1	1	Median	NaN	NaN	NaN	1	1	Median	NaN	NaN	NaN	1	1	Median	30858000	653170	6827700	23377000				66	12885	TRUE	13846	20646	32863	32863
C3JY46	C3JY46	3	3	3	>tr|C3JY46|C3JY46_PSEFS Putative racemase OS=Pseudomonas fluorescens (strain SBW25) GN=PFLU_3789 PE=4 SV=1	1	3	3	3	8.2	8.2	8.2	42.102	391	391	0	18.565	0.68236	0.68766	14.679	2	1	Median	0.84719	0.82646	14.369	2	1	Median	1.2104	1.1576	7.6198	2	1	Median	60316000	22791000	16839000	20686000				67	4596;7973;10228	True;True;True	4925;8505;11020	7387;7388;12749;16581	11632;11633;20220;20221;26186	11632;20220;26186
C3JY47	C3JY47	1	1	1	>tr|C3JY47|C3JY47_PSEFS Uncharacterized protein OS=Pseudomonas fluorescens (strain SBW25) GN=PFLU_3790 PE=3 SV=1	1	1	1	1	20	20	20	14.236	130	130	0.0019286	2.581	NaN	NaN	NaN	0	0	Median	NaN	NaN	NaN	0	0	Median	NaN	NaN	NaN	0	0	Median	0	0	0	0				68	11122	TRUE	11957	17952	28332	28332
C3JY51	C3JY51	5	5	5	>tr|C3JY51|C3JY51_PSEFS Putative glycosyl transferase family protein OS=Pseudomonas fluorescens (strain SBW25) GN=PFLU_3794 PE=4 SV=1	1	5	5	5	21.9	21.9	21.9	37.053	333	333	0	30.834	1.159	1.1673	21.747	3	0	Median	0.97095	0.90188	21.399	3	0	Median	0.94426	0.914	5.5572	3	0	Median	170650000	63395000	55784000	51474000				69	2144;3481;7985;8433;12103	True;True;True;True;True	2302;3732;8517;8985;13007	3368;3369;5615;12770;13496;19434	5463;5464;8847;8848;8849;20250;21354;30782	5464;8848;20250;21354;30782
C3JY53	C3JY53	5	5	5	>sp|C3JY53|CYSG_PSEFS Siroheme synthase OS=Pseudomonas fluorescens (strain SBW25) GN=cysG PE=3 SV=1	1	5	5	5	14	14	14	50.289	464	464	0	20.553	1.2683	1.3402	12.166	4	2	Median	0.89677	0.83766	35.785	4	2	Median	0.80547	0.74214	29.855	4	2	Median	85863000	23197000	32950000	29716000				70	540;3422;4809;9383;11685	True;True;True;True;True	570;3666;5149;10013;12567	816;5524;7709;14959;18830	1359;1360;1361;1362;8691;12150;23767;23768;29762;29763;29764	1359;8691;12150;23768;29764
C3JY54	C3JY54	14	14	14	>sp|C3JY54|SYS_PSEFS Serine--tRNA ligase OS=Pseudomonas fluorescens (strain SBW25) GN=serS PE=3 SV=1	1	14	14	14	39.7	39.7	39.7	47.144	426	426	0	91.529	1.0508	1.0676	17.367	11	0	Median	1.1966	1.1027	29.948	11	0	Median	1.006	0.9123	30.849	11	0	Median	1936700000	635800000	649330000	651520000				71	3219;3908;4263;4364;4720;6164;9435;11650;12533;12886;12887;13617;13929;14454	True;True;True;True;True;True;True;True;True;True;True;True;True;True	3451;4186;4574;4680;5057;6610;10089;12531;13468;13847;13848;14611;14612;14952;15500	5208;6258;6855;7024;7575;9987;15077;15078;15079;18777;20118;20647;20648;20649;20650;21762;21763;21764;21765;21766;22239;22240;22241;23028	8152;8153;8154;9920;9921;10809;11050;11051;11052;11920;15731;23954;23955;23956;23957;23958;29674;31925;31926;31927;31928;32864;32865;32866;32867;34674;34675;34676;34677;34678;34679;34680;34681;34682;35475;35476;35477;36775;36776;36777	8154;9920;10809;11050;11920;15731;23954;29674;31928;32865;32867;34676;35477;36777
C3JY56	C3JY56	3	3	3	>tr|C3JY56|C3JY56_PSEFS Uncharacterized protein OS=Pseudomonas fluorescens (strain SBW25) GN=PFLU_3799 PE=4 SV=1	1	3	3	3	8.2	8.2	8.2	48.67	440	440	0	9.1471	0.8357	0.84152	68.378	3	2	Median	0.98668	0.9109	60.128	2	1	Median	0.8185	0.76237	49.071	2	1	Median	60955000	26241000	20725000	13989000				72	10593;11826;12346	True;True;True	11406;12714;13268	17137;19033;19819	27062;30114;30115;30116;31421	27062;30116;31421
C3JY57	C3JY57	3	3	3	>sp|C3JY57|LOLA_PSEFS Outer-membrane lipoprotein carrier protein OS=Pseudomonas fluorescens (strain SBW25) GN=lolA PE=3 SV=1	1	3	3	3	20.8	20.8	20.8	22.559	207	207	0	11.011	0.85158	0.86735	19.107	6	6	Median	0.56933	0.59572	49.818	6	6	Median	0.76775	0.75217	48.582	6	6	Median	202510000	81571000	75011000	45926000				73	8615;10765;14163	True;True;True	9187;11588;15194	13781;13782;13783;17375;22579;22580	21823;21824;21825;27441;36023;36024	21824;27441;36023
C3JY58	C3JY58	4	4	4	>tr|C3JY58|C3JY58_PSEFS Putative cell division protein OS=Pseudomonas fluorescens (strain SBW25) GN=PFLU_3801 PE=3 SV=1	1	4	4	4	8.2	8.2	8.2	87.695	802	802	0	9.9086	1.2546	1.3263	30.756	3	3	Median	0.93152	0.86345	24.61	3	3	Plateau	0.52479	0.48368	27.112	3	3	Median	59681000	22876000	23799000	13006000				74	10574;11696;12797;13877	True;True;True;True	11387;12579;13751;14897	17108;18842;20522;22156	27025;29793;32646;35318	27025;29793;32646;35318
C3JY59	C3JY59	1	1	1	>sp|C3JY59|LFTR_PSEFS Leucyl/phenylalanyl-tRNA--protein transferase OS=Pseudomonas fluorescens (strain SBW25) GN=aat PE=3 SV=1	1	1	1	1	3.5	3.5	3.5	25.346	226	226	0.0042095	2.056	NaN	NaN	NaN	1	1	Median	NaN	NaN	NaN	1	1	Median	NaN	NaN	NaN	1	1	Median	9189700	4024200	2547100	2618400				75	11138	TRUE	11973	17971	28359	28359
C3JY61	C3JY61	4	4	4	>tr|C3JY61|C3JY61_PSEFS Translation initiation factor IF-1 OS=Pseudomonas fluorescens (strain SBW25) GN=infA PE=3 SV=1	1	4	4	4	69.4	69.4	69.4	8.3025	72	72	0	9.8934	1.1881	1.2325	34.298	3	0	Median	1.0717	1.0629	35.309	3	0	Median	0.8682	0.86726	17.845	3	0	Median	566760000	225830000	192680000	148250000				76	11441;13224;13230;14038	True;True;True;True	12293;14201;14207;15065	18424;21156;21162;22394	29120;33682;33692;33693;33694;35745	29120;33682;33693;35745
C3JY62	C3JY62	18	18	18	>tr|C3JY62|C3JY62_PSEFS ATP-dependent Clp protease ATP-binding subunit ClpA OS=Pseudomonas fluorescens (strain SBW25) GN=PFLU_3805 PE=3 SV=1	1	18	18	18	27.2	27.2	27.2	83.275	756	756	0	103.14	0.8347	0.86095	18.635	10	0	Median	0.84726	0.82444	23.559	10	0	Median	1.032	0.98494	15.362	10	0	Median	1320000000	514730000	390860000	414390000				77	786;1072;1073;1244;1986;3880;5925;6150;6156;7646;8140;9067;9995;10658;10916;11672;12026;13172	True;True;True;True;True;True;True;True;True;True;True;True;True;True;True;True;True;True	834;1139;1140;1332;2134;4157;6359;6596;6602;8164;8677;9660;10771;11477;11745;12554;12925;14149	1207;1633;1634;1901;3077;6208;9616;9617;9971;9977;12295;13023;13024;13025;14440;14441;16195;16196;16197;17228;17602;18813;18814;19324;21087	2002;2003;2752;2753;2754;3202;5077;5078;5079;9830;15131;15132;15703;15704;15714;19490;20648;20649;20650;22914;22915;22916;22917;22918;25592;25593;25594;27201;27202;27203;27799;29740;29741;30596;33581;33582;33583	2003;2752;2754;3202;5078;9830;15132;15703;15714;19490;20649;22917;25594;27202;27799;29741;30596;33582
C3JY65	C3JY65	24	24	24	>tr|C3JY65|C3JY65_PSEFS Isocitrate dehydrogenase [NADP] OS=Pseudomonas fluorescens (strain SBW25) GN=PFLU_3808 PE=3 SV=1	1	24	24	24	61.7	61.7	61.7	45.404	418	418	0	200.25	1.0525	1.0892	22.809	25	0	Median	1.2901	1.2754	44.136	25	0	Median	1.1799	1.1466	20.602	25	0	Median	11227000000	3102200000	3804400000	4320800000				78	1162;1661;2838;3460;3883;3884;4153;4328;5289;5453;5853;6691;6758;6816;6976;7086;7088;7160;9220;10688;11554;12861;14215;14440	True;True;True;True;True;True;True;True;True;True;True;True;True;True;True;True;True;True;True;True;True;True;True;True	1233;1787;3046;3711;4160;4161;4448;4449;4643;5685;5858;6279;6280;7171;7239;7240;7301;7465;7580;7582;7583;7659;7660;9822;9823;11509;12419;13820;15248;15486	1749;1750;2567;2568;4632;5582;5583;5584;6212;6213;6214;6215;6665;6666;6667;6668;6669;6971;8469;8713;9458;9459;9460;9461;9462;9463;9464;9465;10751;10752;10753;10853;10854;10952;11194;11195;11196;11408;11410;11411;11412;11413;11557;11558;14676;14677;14678;14679;17279;17280;17281;18619;20613;22650;23006	2940;2941;2942;2943;2944;2945;4266;4267;4268;4269;4270;4271;4272;7200;7201;7202;8794;8795;8796;9836;9837;9838;9839;10530;10531;10532;10533;10534;10535;10536;10967;13491;13492;13493;13884;14933;14934;14935;14936;14937;14938;14939;14940;14941;14942;14943;17070;17071;17072;17073;17074;17075;17237;17238;17239;17392;17813;17814;17815;18136;18139;18140;18141;18142;18353;18354;18355;18356;18357;23303;23…	2941;4270;7202;8796;9836;9839;10532;10967;13492;13884;14934;17075;17238;17392;17813;18136;18142;18355;23308;27278;29432;32807;36146;36736
C3JY66	C3JY66	36	36	36	>tr|C3JY66|C3JY66_PSEFS Isocitrate dehydrogenase [NADP] OS=Pseudomonas fluorescens (strain SBW25) GN=PFLU_3809 PE=4 SV=1	1	36	36	36	62.5	62.5	62.5	80.206	741	741	0	323.31	0.82199	0.82228	21.026	33	0	Median	0.86572	0.86485	29.008	33	0	Median	1.1203	1.056	21.087	33	0	Median	9390100000	3626500000	2774500000	2989100000				79	585;860;1143;1263;1299;1546;2046;2353;3384;3385;4985;5032;5235;5371;5929;6197;6480;6597;7047;8696;9363;9418;9505;9648;10422;10874;11241;11359;11923;12394;12395;12415;12416;13180;13594;14056	True;True;True;True;True;True;True;True;True;True;True;True;True;True;True;True;True;True;True;True;True;True;True;True;True;True;True;True;True;True;True;True;True;True;True;True	618;913;1214;1356;1357;1402;1667;2198;2531;3627;3628;5340;5341;5388;5626;5772;6363;6643;6946;7076;7539;9270;9983;9984;10064;10188;10387;10388;11224;11700;12082;12206;12207;12814;13317;13318;13340;13341;14157;14588;15084	893;1315;1316;1317;1318;1319;1320;1321;1322;1323;1724;1725;1927;1928;1929;1930;1931;1999;2384;3184;3185;3186;3187;3188;3189;3742;5471;5472;5473;7993;7994;8056;8378;8589;9623;9624;9625;9626;9627;10031;10458;10635;10636;11327;13885;13886;13887;13888;14914;14915;15041;15240;15241;15242;15539;15540;15541;15542;16872;17524;18121;18122;18289;18290;18291;18292;19171;19172;19173;19898;19899;19900;19901;1…	1491;1492;1493;2192;2193;2194;2195;2196;2197;2198;2199;2200;2201;2896;2897;2898;2899;2900;2901;3239;3240;3241;3242;3243;3244;3245;3246;3344;3970;5221;5222;5223;5224;5225;5226;5981;5982;8590;8591;8592;8593;8594;8595;8596;8597;8598;8599;12642;12643;12769;12770;12771;13322;13323;13324;13682;15140;15141;15142;15143;15144;15795;15796;15797;16550;16551;16552;16849;16850;18018;18019;18020;21997;21998;21…	1492;2195;2899;3240;3344;3970;5224;5981;8591;8599;12643;12769;13322;13682;15141;15797;16550;16849;18019;21998;23687;23893;24205;24654;26635;27685;28641;28922;30337;31550;31553;31604;31610;33599;34619;35791
C3JY68	C3JY68	4	4	4	>sp|C3JY68|MNMA_PSEFS tRNA-specific 2-thiouridylase MnmA OS=Pseudomonas fluorescens (strain SBW25) GN=mnmA PE=3 SV=1	1	4	4	4	12.3	12.3	12.3	41.422	374	374	0	18.177	1.1765	1.188	33.437	6	4	Median	0.86936	0.88586	42.458	6	4	Median	0.78943	0.7852	22.366	6	4	Median	300500000	90945000	105060000	104500000				80	2081;10410;10845;12442	True;True;True;True	2234;11210;11671;13371	3247;3248;3249;16847;17484;19974	5303;5304;5305;26605;27629;31692;31693	5303;26605;27629;31692
C3JY69	C3JY69	2	2	2	>sp|C3JY69|HFLD_PSEFS High frequency lysogenization protein HflD homolog OS=Pseudomonas fluorescens (strain SBW25) GN=hflD PE=3 SV=1	1	2	2	2	7.2	7.2	7.2	23.188	207	207	0	4.8401	0.78374	0.81669	0.73205	2	0	Median	0.84389	0.81913	1.1576	2	0	Median	1.0974	1.0337	16.2	2	0	Median	41000000	15063000	13328000	12609000				81	1082;14519	True;True	1149;15570	1646;23117	2769;2770;36911	2770;36911
C3JY70	C3JY70	14	14	14	>tr|C3JY70|C3JY70_PSEFS Adenylosuccinate lyase OS=Pseudomonas fluorescens (strain SBW25) GN=PFLU_3813 PE=3 SV=1	1	14	14	14	42.3	42.3	42.3	50.699	456	456	0	143.5	0.97314	1.0001	20.124	7	0	Median	1.0006	0.97745	26.58	7	0	Median	0.86929	0.81582	22.428	7	0	Median	3019100000	1026400000	1068900000	923890000				82	804;2536;3266;3755;4977;8501;9574;9909;10438;12304;12318;12655;13901;14851	True;True;True;True;True;True;True;True;True;True;True;True;True;True	852;2722;3501;4027;5330;9054;10283;10284;10667;11241;13221;13237;13598;14921;15923	1228;4095;4096;4097;5288;6016;7973;13598;13599;13600;13601;15385;15386;15387;15388;16005;16006;16007;16008;16009;16894;16895;19743;19744;19745;19773;20287;22189;23606	2041;2042;2043;6435;6436;6437;8285;8286;8287;9504;12603;21521;21522;21523;21524;21525;21526;24417;24418;24419;24420;25340;25341;25342;25343;25344;26678;26679;31300;31301;31302;31303;31304;31341;32232;32233;32234;35373;37698;37699;37700	2042;6436;8287;9504;12603;21523;24419;25343;26678;31302;31341;32233;35373;37700
C3JY71	C3JY71	4	4	4	>tr|C3JY71|C3JY71_PSEFS Uncharacterized protein OS=Pseudomonas fluorescens (strain SBW25) GN=PFLU_3814 PE=4 SV=1	1	4	4	4	17.3	17.3	17.3	43.946	388	388	0	21.122	1.1004	1.1352	4.7211	3	0	Median	1.1692	1.0398	27.558	3	0	Median	1.1296	1.011	30.937	3	0	Median	152840000	40951000	52502000	59385000				83	5272;6335;9153;14921	True;True;True;True	5667;6790;9748;15997	8442;10232;14576;23702	13440;13441;13442;16170;23138;37865	13442;16170;23138;37865
C3JY74	C3JY74	27	27	27	>tr|C3JY74|C3JY74_PSEFS Isocitrate lyase OS=Pseudomonas fluorescens (strain SBW25) GN=PFLU_3817 PE=4 SV=1	1	27	27	27	57.6	57.6	57.6	48.502	441	441	0	323.31	0.72118	0.73373	27.704	31	0	Median	0.93485	0.94814	45.572	31	0	Median	1.2295	1.1904	20.465	31	0	Median	32114000000	13172000000	8768200000	10173000000				84	326;651;1935;2260;3395;3526;3527;3741;3765;5021;5022;5411;7012;7142;7275;8745;8823;9232;9233;9736;9889;10863;11618;11619;12094;12664;13827	True;True;True;True;True;True;True;True;True;True;True;True;True;True;True;True;True;True;True;True;True;True;True;True;True;True;True	345;687;2082;2425;2426;3638;3639;3781;3782;4013;4038;5377;5378;5813;7504;7640;7778;9323;9402;9836;9837;10484;10485;10646;11689;12490;12491;12492;12493;12998;13607;14833	490;491;986;987;988;2992;3578;3579;3580;3581;3582;3583;3584;3585;5484;5485;5486;5676;5677;5678;5997;5998;6036;6037;8041;8042;8043;8044;8651;8652;11267;11521;11763;11764;13964;14060;14061;14695;14696;14697;14698;15710;15711;15971;15972;15973;15974;17508;17509;18719;18720;18721;18722;18723;19420;19421;19422;20302;20303;22065;22066	824;825;1643;1644;1645;4957;5751;5752;5753;5754;5755;5756;5757;5758;5759;5760;5761;5762;8617;8618;8619;8620;8621;8951;8952;8953;8954;8955;8956;8957;9457;9458;9459;9460;9461;9462;9463;9464;9465;9466;9467;9534;9535;12733;12734;12735;12736;12737;12738;12739;12740;12741;12742;12743;12744;13776;13777;13778;13779;13780;17911;18289;18290;18656;18657;18658;18659;18660;18661;18662;18663;22134;22135;22136;…	825;1644;4957;5760;8619;8951;8954;9462;9534;12736;12741;13780;17911;18289;18657;22134;22290;23347;23349;24919;25303;27667;29587;29591;30766;32255;35170
C3JY76	C3JY76	3	3	3	>tr|C3JY76|C3JY76_PSEFS Putative mechanosensitive ion channel forming protein OS=Pseudomonas fluorescens (strain SBW25) GN=PFLU_4527 PE=4 SV=1	1	3	3	3	6.5	6.5	6.5	48.279	432	432	0	5.2345	0.69316	0.73314	11.512	2	0	Median	0.80219	0.77576	3.9621	2	0	Median	0.88641	0.83565	17.55	2	0	Median	28500000	10355000	10239000	7906400				85	10649;12379;14802	True;True;True	11468;13302;15869	17214;19872;23521	27181;31504;37573	27181;31504;37573
C3JY77	C3JY77	6	6	6	>tr|C3JY77|C3JY77_PSEFS Putative 3-oxoacyl-[acyl-carrier-protein] synthase III OS=Pseudomonas fluorescens (strain SBW25) GN=PFLU_4539 PE=4 SV=1	1	6	6	6	24.1	24.1	24.1	40.476	373	373	0	49.894	1.1911	1.2081	15.015	6	0	Median	1.0041	0.94906	22.229	6	0	Median	0.91593	0.87283	16.916	6	0	Median	541700000	163960000	197200000	180540000				86	295;846;4427;4640;9990;11978	True;True;True;True;True;True	310;897;898;4745;4972;10763;12872	430;1293;1294;7125;7126;7454;7455;16178;19252	732;733;2152;2153;2154;2155;11191;11192;11730;11731;11732;11733;11734;25565;30480	733;2154;11192;11730;25565;30480
C3JY78	C3JY78	5	5	3	>tr|C3JY78|C3JY78_PSEFS Putative cytochrome oxidase subunit OS=Pseudomonas fluorescens (strain SBW25) GN=PFLU_4554 PE=4 SV=1	1	5	5	3	36.5	36.5	22.7	22.795	203	203	0	48.449	1.1428	1.2129	17.153	5	0	Median	1.0302	1.028	13.186	5	0	Median	0.82445	0.80587	18.333	5	0	Median	2033100000	642520000	698560000	692040000				87	9540;10171;12459;14707;14898	True;True;True;True;True	10240;10241;10960;13389;15772;15973	15327;15328;15329;15330;16503;19997;19998;23375;23669	24319;24320;24321;24322;24323;24324;24325;26069;26070;26071;31732;31733;31734;31735;31736;31737;31738;31739;31740;37352;37353;37354;37811	24319;26071;31737;37354;37811
C3JY81	C3JY81	2	2	2	>tr|C3JY81|C3JY81_PSEFS NADH-quinone oxidoreductase subunit A OS=Pseudomonas fluorescens (strain SBW25) GN=nuoA PE=3 SV=1	1	2	2	2	20.4	20.4	20.4	15.094	137	137	0	7.1986	1.6689	1.697	37.945	3	0	Median	1.2819	1.3167	47.992	3	0	Median	0.68602	0.64138	29.073	3	0	Median	239600000	67345000	109780000	62471000				88	11447;13322	True;True	12299;12300;14302	18433;18434;21292	29131;29132;33918	29132;33918
C3JY82	C3JY82	6	6	6	>sp|C3JY82|NUOB_PSEFS NADH-quinone oxidoreductase subunit B OS=Pseudomonas fluorescens (strain SBW25) GN=nuoB PE=3 SV=1	1	6	6	6	30.8	30.8	30.8	25.357	224	224	0	32.092	1.3572	1.416	19.273	5	0	Median	1.384	1.2821	20.22	5	0	Median	1.0817	1.0132	14.203	5	0	Median	999650000	271410000	354720000	373520000				89	3631;3974;6065;6135;7692;10978	True;True;True;True;True;True	3894;4256;6508;6580;8211;11809	5835;5836;6357;9848;9943;12365;12366;17700;17701	9208;9209;9210;9211;10055;15503;15504;15505;15657;15658;15659;19590;19591;19592;27939;27940;27941;27942	9208;10055;15504;15658;19592;27940
C3JY83	C3JY83	25	25	25	>sp|C3JY83|NUOCD_PSEFS NADH-quinone oxidoreductase subunit C/D OS=Pseudomonas fluorescens (strain SBW25) GN=nuoC PE=3 SV=1	1	25	25	25	53.7	53.7	53.7	67.703	594	594	0	177.55	1.3849	1.3916	24.818	18	0	Median	1.2714	1.2417	28.551	18	0	Median	0.88045	0.86712	30.836	18	0	Median	3503100000	799570000	1231900000	1471700000				90	112;250;279;1493;2911;3040;4267;4958;6161;6302;6593;8071;9128;9943;9981;10412;10740;11337;11802;12274;12336;12639;12763;13496;13925	True;True;True;True;True;True;True;True;True;True;True;True;True;True;True;True;True;True;True;True;True;True;True;True;True	118;263;293;1610;3120;3255;3256;4578;5308;5309;6607;6756;7070;7071;8607;9722;10706;10752;11212;11562;12182;12689;13188;13258;13582;13714;14487;14948	169;366;407;408;2305;4740;4741;4742;4919;4920;4921;6861;6862;7943;7944;7945;9983;9984;10189;10629;10630;12902;14536;16079;16080;16162;16163;16164;16849;17344;18249;19001;19701;19806;20266;20465;21563;22234	301;624;625;696;697;3833;7366;7367;7368;7691;7692;7693;10815;10816;12550;12551;12552;12553;15723;15724;15725;15726;15727;16076;16839;16840;16841;16842;20475;23073;23074;23075;25434;25435;25436;25538;25539;25540;26609;27391;27392;28854;30052;31225;31400;32191;32192;32193;32194;32195;32196;32197;32553;32554;32555;32556;32557;34377;35464	301;625;696;3833;7367;7691;10815;12550;15727;16076;16839;20475;23074;25436;25540;26609;27392;28854;30052;31225;31400;32192;32555;34377;35464
C3JY84	C3JY84	2	2	2	>tr|C3JY84|C3JY84_PSEFS NADH dehydrogenase I chain E OS=Pseudomonas fluorescens (strain SBW25) GN=PFLU_3821 PE=4 SV=1	1	2	2	2	16.4	16.4	16.4	18.017	165	165	0	12.011	1.4237	1.4575	10.874	2	0	Median	1.5977	1.5419	41.225	2	0	Median	1.103	1.039	33.278	2	0	Median	183680000	45352000	60937000	77391000				91	4339;7948	True;True	4655;8478	6990;12712	10990;10991;10992;10993;10994;10995;20156;20157	10995;20157
C3JY85	C3JY85	19	19	19	>tr|C3JY85|C3JY85_PSEFS NADH dehydrogenase I chain F OS=Pseudomonas fluorescens (strain SBW25) GN=PFLU_3822 PE=4 SV=1	1	19	19	19	50.8	50.8	50.8	48.79	451	451	0	124.57	1.4326	1.5058	19.524	16	0	Median	1.4547	1.3758	25.119	16	0	Median	1.0094	0.94566	18.605	16	0	Median	2417500000	650080000	899080000	868360000				92	459;1875;2296;3300;3556;4800;6966;8425;8804;9973;10995;11182;11450;11674;12178;13596;14741;14805;14806	True;True;True;True;True;True;True;True;True;True;True;True;True;True;True;True;True;True;True	485;486;2019;2466;3537;3538;3811;5139;7455;8973;8974;9383;10738;11826;12023;12303;12556;13086;14590;15807;15872;15873;15874	699;700;2895;2896;3640;5344;5345;5721;7696;11173;13480;13481;14038;16136;16137;17728;18042;18440;18441;18816;19544;21726;23422;23524;23525;23526	1162;1163;1164;1165;4796;4797;4798;5842;5843;5844;8372;8373;8374;8375;8376;9022;9023;9024;12133;17784;17785;21331;21332;21333;21334;22246;22247;22248;22249;25507;25508;27975;28491;29142;29143;29744;30955;30956;30957;34623;34624;34625;37432;37576;37577;37578;37579;37580	1165;4798;5844;8372;9023;12133;17785;21334;22247;25508;27975;28491;29143;29744;30957;34624;37432;37579;37580
C3JY86	C3JY86	30	30	30	>tr|C3JY86|C3JY86_PSEFS NADH-quinone oxidoreductase OS=Pseudomonas fluorescens (strain SBW25) GN=PFLU_3823 PE=3 SV=1	1	30	30	30	45.8	45.8	45.8	98.225	904	904	0	211.82	1.4837	1.4897	17.904	26	0	Median	1.4361	1.3221	29.061	26	0	Median	1.0222	0.95227	17.667	26	0	Median	5436100000	1361000000	2050100000	2025000000				93	156;286;310;1040;2369;3965;4040;4213;4243;4999;5014;5958;6290;6606;6638;6836;7560;8040;8132;8904;9173;9845;9874;10700;10975;12812;13192;13723;14005;14838	True;True;True;True;True;True;True;True;True;True;True;True;True;True;True;True;True;True;True;True;True;True;True;True;True;True;True;True;True;True	165;300;329;1104;2548;4247;4332;4521;4554;5355;5370;6394;6743;7086;7118;7323;8075;8576;8669;9484;9768;9769;10601;10630;11521;11806;13768;14169;14725;15029;15910	228;418;468;469;1589;3778;6343;6471;6784;6829;6830;8014;8032;9686;10169;10170;10650;10651;10687;10984;12179;12859;13008;13009;14179;14601;14602;14603;14604;15891;15892;15941;17295;17296;17695;17696;20543;21113;21907;21908;22347;23587	393;714;784;785;786;787;2672;2673;2674;6024;10040;10246;10697;10698;10771;10772;10773;12685;12686;12687;12712;12713;12714;12715;12716;12717;12718;12719;12720;15219;15220;15221;16048;16049;16050;16872;16873;16932;16933;16934;16935;17441;17442;17443;19295;19296;20400;20628;20629;20630;20631;22467;22468;23180;23181;23182;23183;23184;23185;23186;25187;25188;25248;25249;27305;27306;27307;27308;27309;2…	393;714;785;2674;6024;10040;10246;10698;10771;12687;12714;15221;16048;16873;16932;17441;19296;20400;20629;22468;23186;25187;25248;27307;27934;32685;33618;34925;35678;37672
C3JY87	C3JY87	3	3	3	>sp|C3JY87|NUOH_PSEFS NADH-quinone oxidoreductase subunit H OS=Pseudomonas fluorescens (strain SBW25) GN=nuoH PE=3 SV=1	1	3	3	3	7.8	7.8	7.8	37.554	335	335	0	17.503	1.1339	1.1953	56.416	3	1	Median	0.81017	0.76361	51.72	3	1	Median	0.81204	0.81489	7.2411	3	1	Median	361020000	121150000	138900000	100980000				94	2987;3793;8390	True;True;True	3198;4067;8937	4843;6073;13431	7564;9594;9595;9596;21251;21252;21253	7564;9596;21252
C3JY88	C3JY88	8	8	8	>tr|C3JY88|C3JY88_PSEFS NADH-quinone oxidoreductase subunit I OS=Pseudomonas fluorescens (strain SBW25) GN=nuoI PE=3 SV=1	1	8	8	8	56	56	56	20.445	182	182	0	81.146	1.2816	1.3042	13.027	6	0	Median	1.2837	1.1928	17.2	6	0	Median	0.94133	0.92347	19.349	6	0	Median	861870000	229840000	313730000	318300000				95	2033;2716;4457;10004;10333;11596;12978;14559	True;True;True;True;True;True;True;True	2184;2916;4779;10781;11131;12461;12462;13941;15615	3166;4408;4409;4410;4411;7174;16209;16731;16732;16733;18681;18682;18683;18684;18685;18686;20783;23177	5189;5190;5191;5192;6895;6896;6897;6898;11272;11273;11274;25616;26425;26426;26427;29525;29526;29527;29528;29529;29530;29531;29532;33067;33068;37002;37003;37004	5191;6896;11273;25616;26427;29527;33068;37004
C3JY91	C3JY91	2	2	2	>tr|C3JY91|C3JY91_PSEFS NADH-quinone oxidoreductase chain L OS=Pseudomonas fluorescens (strain SBW25) GN=PFLU_3828 PE=4 SV=1	1	2	2	2	2.1	2.1	2.1	66.441	617	617	0	8.657	NaN	NaN	NaN	1	0	Median	NaN	NaN	NaN	1	0	Median	NaN	NaN	NaN	1	0	Median	75750000	31605000	26863000	17281000				96	2600;7002	True;True	2796;7493	4216;4217;11245	6600;6601;17879;17880;17881;17882	6601;17882
C3JY92	C3JY92	3	3	3	>tr|C3JY92|C3JY92_PSEFS NADH dehydrogenase I chain M OS=Pseudomonas fluorescens (strain SBW25) GN=PFLU_3829 PE=4 SV=1	1	3	3	3	5.1	5.1	5.1	55.887	510	510	0	15.176	1.2434	1.2627	13.983	4	2	Median	1.1625	1.0589	24.811	4	2	Median	0.90275	0.82325	7.775	4	2	Median	223730000	67233000	85842000	70654000				97	3978;11168;11991	True;True;True	4260;12006;12885	6362;18016;18017;19269	10064;10065;28435;28436;30513;30514;30515	10065;28435;30513
C3JY93	C3JY93	1	1	1	>tr|C3JY93|C3JY93_PSEFS NADH-quinone oxidoreductase subunit N OS=Pseudomonas fluorescens (strain SBW25) GN=nuoN PE=3 SV=1	1	1	1	1	1.8	1.8	1.8	52.015	487	487	0	4.8092	4.6156	4.6796	20.006	2	2	Median	5.3633	4.8768	35.726	2	2	Median	1.162	1.047	16.276	2	2	Median	158240000	21251000	67137000	69849000				98	2064	TRUE	2216	3215;3216	5262;5263	5262
C3JY96	C3JY96	7	7	7	>tr|C3JY96|C3JY96_PSEFS Uncharacterized protein OS=Pseudomonas fluorescens (strain SBW25) GN=PFLU_3833 PE=4 SV=1	1	7	7	7	38.4	38.4	38.4	27.424	250	250	0	43.614	0.52327	0.53341	15.525	4	0	Median	0.55054	0.5489	8.8686	4	0	Median	0.89821	0.85482	21.681	4	0	Median	372040000	167090000	87653000	117300000				99	119;4605;11355;12175;12582;13114;14649	True;True;True;True;True;True;True	125;4934;12201;13083;13524;14088;15711	178;7403;7404;18280;19539;20188;21003;23301	315;316;11652;11653;28905;30949;30950;32044;33448;37210;37211;37212	315;11653;28905;30949;32044;33448;37210
C3JY98	C3JY98	1	1	1	>tr|C3JY98|C3JY98_PSEFS Uncharacterized protein OS=Pseudomonas fluorescens (strain SBW25) GN=PFLU_3835 PE=4 SV=1	1	1	1	1	15.4	15.4	15.4	8.8691	78	78	0	5.338	NaN	NaN	NaN	1	1	Median	NaN	NaN	NaN	1	1	Median	NaN	NaN	NaN	1	1	Median	58183000	26701000	15642000	15840000				100	4004	TRUE	4292	6413;6414	10147;10148	10147
C3JYA6	C3JYA6	4	4	4	>tr|C3JYA6|C3JYA6_PSEFS Uncharacterized protein OS=Pseudomonas fluorescens (strain SBW25) GN=PFLU_3843 PE=4 SV=1	1	4	4	4	16.2	16.2	16.2	31.612	291	291	0	12.361	0.84931	0.84504	95.363	3	1	Plateau	1.2404	1.1683	35.424	3	1	Median	1.2268	1.1451	126.11	3	1	Median	74737000	31829000	17185000	25723000				101	936;9207;11730;12060	True;True;True;True	994;9807;12614;12961	1432;14656;18889;19372	2391;23273;29873;30682;30683	2391;23273;29873;30682
C3JYA7	C3JYA7	17	17	17	>tr|C3JYA7|C3JYA7_PSEFS Putative NADP-dependent glyceraldehyde-3-phosphate dehydrogenase OS=Pseudomonas fluorescens (strain SBW25) GN=PFLU_3844 PE=4 SV=1	1	17	17	17	39	39	39	59.497	538	538	0	89.85	0.98509	1.0376	16.777	9	0	Median	1.044	0.94374	30.827	9	0	Median	0.86299	0.82174	18.86	9	0	Median	2853700000	983840000	1005500000	864410000				102	1216;2661;3630;3918;5431;6111;6508;6614;6680;7292;8039;8430;9102;10057;12085;13059;13175	True;True;True;True;True;True;True;True;True;True;True;True;True;True;True;True;True	1294;2858;3893;4197;5833;6556;6975;7094;7160;7796;8575;8981;8982;9696;10836;12988;14027;14028;14152	1842;1843;1844;4323;5834;6273;8676;9911;10496;10497;10659;10737;10738;11787;12858;13491;13492;13493;14492;14493;16299;19407;20911;20912;21090	3097;3098;3099;6755;9205;9206;9207;9948;13821;15596;15597;16609;16610;16886;16887;17042;17043;18700;20397;20398;20399;21349;21350;21351;22999;23000;25769;30736;30737;30738;30739;30740;33292;33293;33588;33589;33590	3097;6755;9205;9948;13821;15596;16609;16886;17043;18700;20399;21349;22999;25769;30739;33293;33589
C3JYA9	C3JYA9	7	7	7	>tr|C3JYA9|C3JYA9_PSEFS Putative TetR-family regulatory protein OS=Pseudomonas fluorescens (strain SBW25) GN=PFLU_3846 PE=4 SV=1	1	7	7	7	35.7	35.7	35.7	27.812	252	252	0	18.449	1.1263	1.1534	25.115	4	0	Median	1.0525	1.0669	38.397	4	0	Median	0.99747	0.97438	26.17	4	0	Median	307370000	90410000	119210000	97749000				103	1476;7735;8198;8294;13947;14387;14731	True;True;True;True;True;True;True	1590;8257;8737;8837;14970;15431;15797	2278;12429;13118;13269;13270;13271;22262;22923;23409	3802;19694;19695;20793;21022;21023;21024;35522;35523;36593;36594;37415	3802;19694;20793;21023;35523;36594;37415
C3JYD3	C3JYD3	17	17	17	>sp|C3JYD3|SYC_PSEFS Cysteine--tRNA ligase OS=Pseudomonas fluorescens (strain SBW25) GN=cysS PE=3 SV=1	1	17	17	17	42	42	42	51.667	462	462	0	82.36	0.85613	0.86602	18.26	9	0	Median	0.95416	0.85118	24.341	9	0	Median	1.0768	0.9729	19.76	9	0	Median	1405700000	526810000	419390000	459540000				104	1297;1600;2633;3559;4286;5128;5629;6220;9447;9514;9867;10335;11075;11076;11551;13104;14809	True;True;True;True;True;True;True;True;True;True;True;True;True;True;True;True;True	1400;1724;2830;3815;4598;5493;6047;6667;10103;10202;10623;11133;11909;11910;12416;14077;15877	1996;2463;4274;5728;6894;8194;8999;10065;10066;15097;15268;15269;15270;15926;16735;16736;17881;17882;17883;18616;20989;20990;23530	3337;3338;3339;4082;6686;9035;9036;10861;10862;13015;13016;13017;14366;14367;14368;14369;15860;15861;23989;23990;23991;24240;24241;24242;25233;26431;26432;28206;28207;28208;28209;28210;29424;29425;29426;33426;33427;33428;37586	3338;4082;6686;9036;10862;13015;14369;15861;23990;24242;25233;26431;28207;28209;29426;33427;37586
C3JYD4	C3JYD4	18	18	18	>tr|C3JYD4|C3JYD4_PSEFS Glutamine--tRNA ligase OS=Pseudomonas fluorescens (strain SBW25) GN=glnS PE=3 SV=1	1	18	18	18	41.2	41.2	41.2	64.747	566	566	0	136.18	1.0592	1.0734	22.335	16	0	Median	1.1725	1.1818	48.287	16	0	Median	1.0411	1.0304	31.888	16	0	Median	2155300000	650430000	717450000	787450000				105	255;373;427;683;684;1236;1936;2027;2679;3147;3857;5528;8601;9604;9771;11451;11688;14285	True;True;True;True;True;True;True;True;True;True;True;True;True;True;True;True;True;True	268;395;452;724;725;1318;2083;2177;2877;3372;4133;5937;9173;10322;10524;10525;12304;12571;15321	372;565;649;1037;1038;1039;1879;2993;3153;4349;5085;6159;8838;8839;13764;15451;15774;15775;15776;15777;18442;18834;22758;22759	636;637;638;948;1084;1721;1722;1723;1724;1725;3163;3164;4958;4959;4960;5172;5173;5174;6796;6797;6798;7945;7946;9745;9746;9747;9748;14063;14064;14065;21791;24512;24513;25009;25010;25011;25012;29144;29145;29776;29777;29778;36328;36329;36330;36331;36332	636;948;1084;1723;1724;3163;4959;5172;6796;7945;9748;14064;21791;24512;25011;29144;29776;36329
C3JYD5	C3JYD5	9	9	9	>tr|C3JYD5|C3JYD5_PSEFS Peptidyl-prolyl cis-trans isomerase OS=Pseudomonas fluorescens (strain SBW25) GN=PFLU_3873 PE=3 SV=1	1	9	9	9	72.2	72.2	72.2	18.465	169	169	0	83.683	0.88313	0.90387	42.936	13	0	Median	0.78768	0.83868	48.404	13	0	Median	1.1764	1.1477	25.126	13	0	Median	4312400000	1489100000	1330600000	1492700000				106	626;629;1373;9059;10155;12548;13514;14133;14134	True;True;True;True;True;True;True;True;True	662;665;1480;9652;10942;13484;13485;14505;14506;14507;15161;15162	951;952;956;2119;14428;14429;14430;16465;16466;16467;16468;20136;20137;21587;21588;21589;21590;21591;21592;21593;21594;22531;22532;22533;22534	1585;1586;1587;1588;1589;1590;1591;1592;1596;1597;3534;3535;3536;3537;22891;22892;22893;26020;26021;26022;26023;26024;31956;31957;31958;31959;31960;34415;34416;34417;34418;34419;34420;34421;34422;34423;34424;34425;35951;35952;35953;35954;35955;35956;35957;35958	1592;1596;3537;22892;26023;31958;34425;35952;35954
C3JYE3	C3JYE3	1	1	1	>tr|C3JYE3|C3JYE3_PSEFS Putative acetyltransferase OS=Pseudomonas fluorescens (strain SBW25) GN=PFLU_3881 PE=4 SV=1	1	1	1	1	5.6	5.6	5.6	24.743	216	216	0	3.9353	NaN	NaN	NaN	1	0	Median	NaN	NaN	NaN	1	0	Median	NaN	NaN	NaN	1	0	Median	18950000	5084500	6175200	7689900				107	8147	TRUE	8684	13033	20665	20665
C3JYE4	C3JYE4	8	8	8	>tr|C3JYE4|C3JYE4_PSEFS Exodeoxyribonuclease III OS=Pseudomonas fluorescens (strain SBW25) GN=PFLU_3882 PE=4 SV=1	1	8	8	8	26.3	26.3	26.3	30.9	270	270	0	27.403	0.98074	1.0183	14.191	4	0	Median	0.83441	0.84334	23.493	4	0	Median	1.0702	1.0615	22.071	4	0	Median	479210000	175830000	157950000	145430000				108	1490;4312;4901;5833;5876;6896;8243;10182	True;True;True;True;True;True;True;True	1605;4626;5248;6259;6304;7384;8786;10972	2298;6938;7853;9411;9506;9507;11072;13194;16517;16518	3824;10924;12392;14869;14997;14998;17603;20908;26095;26096	3824;10924;12392;14869;14997;17603;20908;26095
C3JYE6	C3JYE6	3	3	3	>tr|C3JYE6|C3JYE6_PSEFS Putative acyl-CoA dehydrogenase family protein OS=Pseudomonas fluorescens (strain SBW25) GN=PFLU_3884 PE=3 SV=1	1	3	3	3	10.5	10.5	10.5	45.466	409	409	0	5.2574	1.4031	1.4368	76.789	3	2	Median	0.68238	0.61388	91.245	3	2	Median	0.91443	0.84722	119.6	3	2	Median	61453000	13344000	31469000	16640000				109	6892;7311;14480	True;True;True	7380;7817;15528	11065;11821;23067	17590;18753;36835;36836;36837	17590;18753;36835
C3JYE7	C3JYE7	5	5	5	>tr|C3JYE7|C3JYE7_PSEFS LysR family regulatory protein OS=Pseudomonas fluorescens (strain SBW25) GN=PFLU_3885 PE=4 SV=1	1	5	5	5	19.9	19.9	19.9	35.49	311	311	0	10.64	1.3945	1.4347	76.275	4	0	Median	1.1246	1.0532	14.871	4	0	Median	0.69032	0.64598	66.638	4	0	Median	256090000	78374000	107240000	70477000				110	687;6251;7575;8817;9696	True;True;True;True;True	728;6700;8090;9396;10441	1042;1043;10108;12198;14054;15641;15642;15643	1730;1731;1732;15928;15929;15930;19325;22280;24812;24813;24814	1732;15930;19325;22280;24814
C3JYE8	C3JYE8	6	6	6	>tr|C3JYE8|C3JYE8_PSEFS MerR-family transcriptional regulator OS=Pseudomonas fluorescens (strain SBW25) GN=PFLU_3886 PE=4 SV=1	1	6	6	6	56.9	56.9	56.9	14.937	130	130	0	31.793	1.3142	1.3289	22.441	6	4	Median	1.182	1.0704	29.425	6	4	Median	0.99721	0.89209	24.641	6	4	Median	365370000	105000000	127420000	132950000				111	2030;3328;3508;6298;11845;14087	True;True;True;True;True;True	2181;3567;3760;6752;12734;15115	3161;5384;5653;10182;19061;19062;22471	5184;8453;8454;8455;8914;16066;16067;30158;30159;35858	5184;8453;8914;16067;30158;35858
C3JYE9	C3JYE9	8	8	8	>tr|C3JYE9|C3JYE9_PSEFS Putative hydroxymethylglutaryl-CoA lyase OS=Pseudomonas fluorescens (strain SBW25) GN=PFLU_3887 PE=4 SV=1	1	8	8	8	32.8	32.8	32.8	31.054	299	299	0	81.406	0.93172	0.96795	22.59	6	0	Median	1.3971	1.3136	34.209	6	0	Median	1.1504	1.0881	9.179	6	0	Median	823790000	336660000	235790000	251340000				112	2297;3805;4732;5670;7790;9856;10937;10972	True;True;True;True;True;True;True;True	2467;4079;5069;6089;8313;10612;11767;11803	3641;6087;6088;7591;9061;9062;12494;15912;17639;17691	5845;5846;5847;9616;9617;11945;11946;14470;14471;14472;14473;14474;19814;19815;25210;25211;27853;27930	5845;9616;11945;14471;19815;25210;27853;27930
C3JYF0	C3JYF0	13	13	13	>tr|C3JYF0|C3JYF0_PSEFS Putative long-chain-fatty-acid--CoA ligase OS=Pseudomonas fluorescens (strain SBW25) GN=PFLU_3888 PE=4 SV=1	1	13	13	13	29.5	29.5	29.5	60.34	545	545	0	61.409	1.3483	1.383	22.665	10	0	Median	1.6437	1.5273	19.846	10	0	Median	1.2243	1.1647	15.923	10	0	Median	1237900000	323340000	461720000	452840000				113	498;1059;3226;4373;4487;6397;7896;10222;10484;10714;11747;12722;14697	True;True;True;True;True;True;True;True;True;True;True;True;True	528;1124;1125;3458;4689;4690;4810;6857;8422;11014;11289;11535;12631;13669;15762	756;1618;1619;5220;7037;7038;7039;7040;7216;10322;12640;16574;16575;16963;17311;18913;20390;23362	1253;2722;2723;2724;8170;11066;11067;11068;11069;11349;16322;20037;20038;26176;26177;26178;26795;27339;27340;27341;27342;29909;32413;32414;37325	1253;2722;8170;11068;11349;16322;20038;26178;26795;27342;29909;32414;37325
C3JYF1	C3JYF1	14	14	14	>tr|C3JYF1|C3JYF1_PSEFS Putative acyl-CoA dehydrogenase OS=Pseudomonas fluorescens (strain SBW25) GN=PFLU_3889 PE=3 SV=1	1	14	14	14	48.5	48.5	48.5	42.733	390	390	0	137.35	1.1431	1.1703	26.947	10	0	Median	1.4037	1.3147	28.928	10	0	Median	1.3138	1.2284	19.64	10	0	Median	2256100000	636040000	731330000	888690000				114	166;1657;2052;2643;5279;5370;7182;8189;9291;9292;10372;12878;12941;13750	True;True;True;True;True;True;True;True;True;True;True;True;True;True	175;1783;2204;2840;5674;5771;7684;8726;8727;9896;9897;11170;13839;13904;14755	242;2560;3198;4295;4296;8453;8588;11604;11605;13097;13098;13099;13100;14778;14779;16786;16787;20637;20728;21957	418;4259;5243;6724;6725;13465;13681;18423;18424;18425;18426;20757;20758;20759;20760;20761;20762;20763;20764;23478;23479;23480;23481;26522;26523;32846;32847;32848;32983;34995	418;4259;5243;6725;13465;13681;18425;20758;23479;23480;26523;32847;32983;34995
C3JYF2	C3JYF2	18	18	18	>tr|C3JYF2|C3JYF2_PSEFS Putative biotin-dependent carboxyl transferase OS=Pseudomonas fluorescens (strain SBW25) GN=PFLU_3890 PE=4 SV=1	1	18	18	18	48	48	48	57.367	535	535	0	143.27	1.1566	1.1906	26.062	14	0	Median	1.552	1.3999	29.041	14	0	Median	1.3252	1.2323	12.644	14	0	Median	2381600000	720020000	713350000	948240000				115	189;712;1644;4183;4494;4865;8650;9108;9225;9256;10041;10321;10400;10662;10698;11053;11862;14073	True;True;True;True;True;True;True;True;True;True;True;True;True;True;True;True;True;True	199;757;1770;4480;4481;4817;5209;9224;9702;9828;9860;10818;11119;11200;11482;11519;11885;11886;12751;15101	280;281;1088;2539;6723;6724;7224;7225;7226;7794;13830;13831;14507;14684;14732;16266;16267;16268;16717;16832;17235;17293;17841;17842;17843;19084;22447;22448	478;479;1810;4227;10609;10610;11365;11366;11367;12298;21904;21905;21906;21907;23023;23024;23320;23321;23322;23405;23406;25712;25713;25714;25715;25716;25717;25718;25719;25720;26404;26585;27213;27301;27302;27303;28142;28143;28144;28145;28146;30192;30193;35829;35830;35831	479;1810;4227;10610;11365;12298;21905;23024;23322;23406;25715;26404;26585;27213;27303;28145;30192;35829
C3JYF3	C3JYF3	9	9	9	>tr|C3JYF3|C3JYF3_PSEFS Putative enoyl CoA hydratase-like protein OS=Pseudomonas fluorescens (strain SBW25) GN=PFLU_3891 PE=3 SV=1	1	9	9	9	39.6	39.6	39.6	29.492	268	268	0	127.68	1.0935	1.1094	27.391	7	0	Median	1.5258	1.4189	45.543	7	0	Median	1.2872	1.1636	28.2	7	0	Median	2597000000	710880000	814630000	1071500000				116	3260;3330;4727;6323;9985;10981;11141;14039;14586	True;True;True;True;True;True;True;True;True	3494;3495;3569;5064;6778;10757;10758;11812;11976;15066;15642	5278;5279;5280;5281;5386;5387;7583;10218;16171;16172;17704;17705;17975;22395;23214	8264;8265;8266;8267;8457;8458;8459;11931;11932;11933;16128;16129;25556;25557;25558;25559;27945;27946;27947;28367;28368;28369;35746;35747;37064	8266;8458;11932;16129;25558;27946;28368;35746;37064
C3JYF4	C3JYF4	18	18	18	>tr|C3JYF4|C3JYF4_PSEFS Biotin carboxylase subunit of acetyl-CoA carboxylase OS=Pseudomonas fluorescens (strain SBW25) GN=PFLU_3892 PE=4 SV=1	1	18	18	18	43.1	43.1	43.1	68.667	641	641	0	225.99	1.2016	1.2304	41.035	16	0	Median	1.3639	1.3428	37.025	16	0	Median	1.2135	1.1148	12.753	16	0	Median	3008800000	850270000	918940000	1239600000				117	659;1111;1245;1602;2925;4695;6364;6409;8082;8098;8382;9229;9273;12574;12775;13162;14231;14232	True;True;True;True;True;True;True;True;True;True;True;True;True;True;True;True;True;True	695;1180;1333;1726;3135;3136;5030;6824;6869;8619;8635;8928;8929;9833;9878;13516;13727;14138;14139;15265;15266	998;1682;1902;2465;4763;4764;4765;4766;7535;10278;10339;10340;12919;12920;12947;13411;13412;13413;13414;13415;14691;14754;20180;20485;21072;21073;21074;21075;22674;22675;22676;22677	1656;2824;2825;3203;3204;4084;4085;4086;7404;7405;7406;7407;7408;11855;16244;16245;16246;16350;16351;16352;20504;20505;20506;20547;20548;21226;21227;21228;21229;21230;21231;23339;23340;23442;32035;32036;32590;32591;32592;33556;33557;33558;33559;36189;36190;36191;36192;36193;36194;36195;36196;36197	1656;2825;3204;4084;7406;11855;16245;16350;20505;20548;21228;23340;23442;32036;32590;33557;36192;36196
C3JYF7	C3JYF7	13	13	13	>tr|C3JYF7|C3JYF7_PSEFS ATP-dependent helicase OS=Pseudomonas fluorescens (strain SBW25) GN=PFLU_4540 PE=4 SV=1	1	13	13	13	13.7	13.7	13.7	147.77	1303	1303	0	32.634	0.80231	0.84737	33.676	4	0	Median	0.68588	0.69549	57.916	4	0	Median	0.9111	0.88384	12.933	4	0	Median	265020000	99993000	73681000	91346000				118	1791;1999;3906;6082;6122;6177;9019;9316;9788;10350;12952;14052;14083	True;True;True;True;True;True;True;True;True;True;True;True;True	1929;2147;4184;6525;6567;6623;9611;9922;10542;11148;13915;15080;15111	2766;3102;6255;6256;9872;9927;10005;14371;14809;15807;16756;20742;22417;22418;22419;22463	4602;5108;9916;9917;15537;15538;15632;15758;22799;22800;23528;25046;26465;33006;35783;35784;35785;35849	4602;5108;9917;15537;15632;15758;22800;23528;25046;26465;33006;35783;35849
C3JYF8	C3JYF8	1	1	1	>tr|C3JYF8|C3JYF8_PSEFS Putative cytochrome C oxidase subunit OS=Pseudomonas fluorescens (strain SBW25) GN=PFLU_4555 PE=4 SV=1	1	1	1	1	30.3	30.3	30.3	7.2941	66	66	0	4.6923	NaN	NaN	NaN	1	0	Median	NaN	NaN	NaN	1	0	Median	NaN	NaN	NaN	1	0	Median	19486000	4686200	6605000	8195100				119	8440	TRUE	8992	13507	21372	21372
C3JYF9	C3JYF9	1	1	1	>tr|C3JYF9|C3JYF9_PSEFS Uncharacterized protein OS=Pseudomonas fluorescens (strain SBW25) GN=PFLU_4583 PE=4 SV=1	1	1	1	1	5.1	5.1	5.1	20.986	196	196	0	4.2249	NaN	NaN	NaN	1	0	Median	NaN	NaN	NaN	1	0	Median	NaN	NaN	NaN	1	0	Median	76445000	23305000	26688000	26452000				120	9746	TRUE	10497	15728	24939	24939
C3JYG8	C3JYG8	2	2	2	>tr|C3JYG8|C3JYG8_PSEFS Catalase-related peroxidase OS=Pseudomonas fluorescens (strain SBW25) GN=PFLU_3897 PE=3 SV=1	1	2	2	2	9.2	9.2	9.2	37.941	360	360	0	4.1161	1.2773	1.3031	7.3666	2	2	Median	1.8013	1.6832	9.6669	2	2	Median	1.4102	1.301	19.646	2	2	Median	52039000	11508000	16298000	24233000				121	3796;11224	True;True	4070;12065	6076;18100	9601;28604	9601;28604
C3JYI0	C3JYI0	5	5	5	>tr|C3JYI0|C3JYI0_PSEFS Probable transcriptional regulatory protein PFLU_3909 OS=Pseudomonas fluorescens (strain SBW25) GN=PFLU_3909 PE=3 SV=1	1	5	5	5	29.4	29.4	29.4	25.25	235	235	0	39.329	1.1721	1.1991	18.193	5	0	Median	1.2374	1.1226	22.709	5	0	Median	1.0154	0.98793	18.917	5	0	Median	919820000	282610000	299830000	337380000				122	1133;3225;4490;9792;14196	True;True;True;True;True	1203;3457;4813;10547;15229	1711;5219;7220;15814;22623	2875;2876;2877;8168;8169;11356;11357;25054;25055;25056;36095;36096;36097	2875;8168;11356;25055;36097
C3JYI4	C3JYI4	1	1	1	>tr|C3JYI4|C3JYI4_PSEFS Cytochrome B561 OS=Pseudomonas fluorescens (strain SBW25) GN=PFLU_3913 PE=4 SV=1	1	1	1	1	5.9	5.9	5.9	20.779	185	185	0.00096946	2.6906	1.4106	1.4776	62.209	2	2	Median	2.02	2.1567	56.892	2	2	Median	1.432	1.4445	10.449	2	2	Median	40030000	9123600	13492000	17414000				123	10447	TRUE	11250	16906;16907;16908	26703;26704;26705	26703
C3JYI6	C3JYI6	1	1	1	>tr|C3JYI6|C3JYI6_PSEFS Putative 2,4-dienoyl-CoA reductase OS=Pseudomonas fluorescens (strain SBW25) GN=PFLU_3915 PE=4 SV=1	1	1	1	1	1.8	1.8	1.8	73.157	679	679	0	3.5112	NaN	NaN	NaN	1	0	Median	NaN	NaN	NaN	1	0	Median	NaN	NaN	NaN	1	0	Median	9587700	2236100	3605900	3745700				124	6905	TRUE	7393	11086	17626;17627	17626
C3JYI7	C3JYI7	2	2	2	>tr|C3JYI7|C3JYI7_PSEFS Putative hydrolase OS=Pseudomonas fluorescens (strain SBW25) GN=PFLU_3916 PE=4 SV=1	1	2	2	2	8.8	8.8	8.8	41.329	376	376	0	5.5708	NaN	NaN	NaN	1	0	Median	NaN	NaN	NaN	1	0	Median	NaN	NaN	NaN	1	0	Median	24895000	6731500	9880900	8282800				125	5234;6784	True;True	5625;7267	8377;10897	13321;17311;17312	13321;17311
C3JYJ2	C3JYJ2	5	5	5	>tr|C3JYJ2|C3JYJ2_PSEFS Putative lipoprotein OS=Pseudomonas fluorescens (strain SBW25) GN=PFLU_3921 PE=4 SV=1	1	5	5	5	25	25	25	27.221	260	260	0	20.043	0.99913	1.0537	39.51	5	3	Median	1.0278	1.0571	52.111	5	3	Median	0.99014	0.98442	12.474	5	3	Median	119460000	40349000	39862000	39252000				126	407;1101;2826;12033;13050	True;True;True;True;True	430;1168;3034;12933;14017	613;614;615;1668;4616;19333;20897	1024;1025;1026;2801;7182;30613;33267;33268;33269	1026;2801;7182;30613;33269
C3JYJ6	C3JYJ6	16	16	16	>tr|C3JYJ6|C3JYJ6_PSEFS Peptidylprolyl isomerase OS=Pseudomonas fluorescens (strain SBW25) GN=PFLU_3925 PE=4 SV=1	1	16	16	16	34	34	34	68.448	624	624	0	123.96	1.0257	1.0153	18.887	8	0	Median	1.232	1.1735	27.112	8	0	Median	1.1783	1.1377	10.369	8	0	Median	1797000000	547380000	580250000	669400000				127	630;2218;2220;3045;8387;8420;8588;9068;10512;10569;11702;11749;11798;12297;12625;13402	True;True;True;True;True;True;True;True;True;True;True;True;True;True;True;True	666;2379;2382;3261;8934;8967;9158;9661;11317;11381;12586;12633;12685;13214;13567;14390	957;958;3492;3493;3498;3499;4927;4928;13426;13427;13428;13470;13744;14442;14443;17006;17100;17101;18851;18916;18917;18918;18990;19736;20249;21418	1598;1599;5641;5642;5647;5648;7700;7701;21244;21245;21246;21317;21318;21747;21748;21749;22919;22920;26859;26860;26861;27013;27014;29814;29912;29913;29914;30037;30038;30039;31288;32164;32165;32166;34121;34122	1598;5642;5647;7701;21245;21318;21748;22919;26860;27014;29814;29912;30038;31288;32164;34121
C3JYJ7	C3JYJ7	4	4	4	>tr|C3JYJ7|C3JYJ7_PSEFS DNA-binding protein HU-beta OS=Pseudomonas fluorescens (strain SBW25) GN=PFLU_3926 PE=3 SV=1	1	4	4	4	64.4	64.4	64.4	9.0623	90	90	0	87.69	1.0836	1.1779	25.46	10	0	Median	0.86557	0.91337	27.891	10	0	Median	0.7977	0.776	14.594	10	0	Median	10372000000	2965300000	3928400000	3478800000				128	577;952;1154;11197	True;True;True;True	610;1011;1225;12038	880;881;882;883;884;1457;1458;1459;1460;1461;1739;18062;18063;18064;18065;18066;18067	1468;1469;1470;1471;1472;1473;1474;1475;1476;2439;2440;2441;2442;2443;2444;2445;2446;2447;2448;2449;2450;2451;2452;2453;2454;2923;2924;2925;28527;28528;28529;28530;28531;28532;28533;28534;28535;28536;28537;28538;28539;28540;28541;28542;28543;28544;28545	1470;2444;2924;28530
C3JYJ8	C3JYJ8	22	22	22	>tr|C3JYJ8|C3JYJ8_PSEFS Lon protease OS=Pseudomonas fluorescens (strain SBW25) GN=lon PE=2 SV=1	1	22	22	22	32.5	32.5	32.5	88.906	798	798	0	126.63	0.87138	0.88336	19.698	12	0	Median	0.99079	0.97725	59.655	12	0	Median	1.318	1.2647	25.661	12	0	Median	1723400000	586260000	520410000	616750000				129	369;443;444;2792;3310;4189;5308;5348;6079;6504;7248;10000;10014;10326;10330;10623;10915;11381;11512;12728;12833;14121	True;True;True;True;True;True;True;True;True;True;True;True;True;True;True;True;True;True;True;True;True;True	390;468;469;2998;2999;3548;4487;4488;5706;5748;6522;6971;7751;10777;10791;11124;11128;11441;11744;12230;12231;12374;13677;13789;15149	559;670;671;672;673;674;4551;4552;5357;6733;6734;8493;8494;8552;8553;9868;10490;10491;10492;11720;11721;16205;16228;16229;16722;16727;16728;17182;17601;18323;18324;18540;20401;20402;20573;22514	938;939;1117;1118;1119;1120;1121;7102;7103;7104;8395;8396;10621;10622;10623;10624;13536;13537;13630;13631;15531;15532;15533;16600;16601;16602;18588;18589;18590;25607;25608;25609;25643;25644;26414;26415;26420;26421;27122;27798;28967;28968;28969;29304;29305;29306;32430;32431;32432;32733;35926;35927	938;1117;1120;7103;8396;10622;13537;13630;15531;16602;18590;25607;25644;26415;26421;27122;27798;28967;29306;32432;32733;35927
C3JYJ9	C3JYJ9	19	19	19	>sp|C3JYJ9|CLPX_PSEFS ATP-dependent Clp protease ATP-binding subunit ClpX OS=Pseudomonas fluorescens (strain SBW25) GN=clpX PE=3 SV=1	1	19	19	19	59	59	59	46.953	427	427	0	133.88	1.1451	1.1288	16.316	13	0	Median	1.2382	1.0781	23.713	13	0	Median	1.0176	0.95826	43.353	13	0	Median	3914100000	1224800000	1341000000	1348400000				130	1451;2780;3216;3650;4011;4834;5868;7068;7112;7784;8125;8523;9851;11400;11449;11646;12475;13628;14275	True;True;True;True;True;True;True;True;True;True;True;True;True;True;True;True;True;True;True	1563;2986;3448;3914;4299;5175;6296;7562;7608;8307;8662;9076;10607;12250;12302;12527;13405;14624;15311	2237;4527;4528;4529;5203;5204;5864;6422;7746;7747;9487;11370;11459;12488;12989;12990;12991;12992;12993;12994;12995;12996;13631;15902;15903;15904;15905;18354;18355;18356;18438;18439;18773;20022;21782;22740	3732;7067;7068;7069;8142;8143;8144;8145;8146;9251;10162;10163;10164;12218;12219;12220;12221;14971;18082;18196;19797;20603;20604;20605;20606;20607;20608;20609;20610;21569;21570;25199;25200;25201;25202;25203;29019;29020;29021;29136;29137;29138;29139;29140;29141;29666;29667;29668;31781;31782;34709;36303;36304;36305	3732;7068;8142;9251;10164;12220;14971;18082;18196;19797;20609;21569;25200;29019;29138;29667;31782;34709;36304
C3JYK0	C3JYK0	9	9	9	>sp|C3JYK0|CLPP_PSEFS ATP-dependent Clp protease proteolytic subunit OS=Pseudomonas fluorescens (strain SBW25) GN=clpP PE=3 SV=1	1	9	9	9	35.5	35.5	35.5	23.42	211	211	0	78.476	0.81657	0.85042	24.835	7	0	Median	0.98818	0.9177	16.306	7	0	Median	1.1918	1.092	14.75	7	0	Median	3624500000	1130200000	1336600000	1157700000				131	1896;2575;2816;2817;2818;5885;5886;8621;13852	True;True;True;True;True;True;True;True;True	2040;2770;2771;3024;3025;3026;6313;6314;9193;14867;14868	2925;4177;4178;4179;4597;4598;4599;4600;4601;4602;4603;4604;4605;4606;9524;9525;9526;9527;9528;13793;22117;22118	4840;4841;6548;6549;6550;6551;6552;6553;6554;7163;7164;7165;7166;7167;7168;7169;7170;7171;7172;15016;15017;15018;15019;15020;15021;15022;21837;35257;35258	4841;6552;7165;7166;7169;15020;15022;21837;35257
C3JYK1	C3JYK1	27	27	27	>sp|C3JYK1|TIG_PSEFS Trigger factor OS=Pseudomonas fluorescens (strain SBW25) GN=tig PE=3 SV=1	1	27	27	27	70.9	70.9	70.9	48.345	436	436	0	269.63	0.96535	1.0051	23.715	27	0	Median	0.87574	0.85188	26.468	27	0	Median	0.9935	0.98073	20.121	27	0	Median	10221000000	3333200000	3529300000	3358400000				132	49;170;1100;1832;3436;3598;5467;5993;6214;8605;8789;8847;8901;9461;9583;9741;10053;10364;10365;10952;11937;13122;13597;13758;13974;13975;14293	True;True;True;True;True;True;True;True;True;True;True;True;True;True;True;True;True;True;True;True;True;True;True;True;True;True;True	51;179;1167;1973;3682;3683;3684;3860;5874;6432;6661;9177;9367;9426;9481;10123;10124;10296;10491;10831;10832;11162;11163;11782;12828;14096;14591;14763;14998;14999;15329	67;68;247;248;1667;2833;5544;5545;5546;5547;5548;5549;5788;8736;9742;10055;13769;14015;14098;14099;14100;14101;14102;14175;15126;15127;15128;15407;15718;15719;16290;16291;16292;16293;16294;16775;16776;16777;16778;16779;17661;17662;19197;19198;19199;19200;19201;19202;21011;21012;21727;21968;21969;21970;22300;22301;22302;22303;22304;22768;22769;22770;22771;22772;22773;22774	103;104;105;106;107;425;426;427;428;2800;4689;4690;4691;4692;4693;8725;8726;8727;8728;8729;8730;8731;8732;8733;8734;8735;8736;9137;9138;13918;13919;13920;15318;15319;15837;21798;21799;22214;22215;22341;22342;22343;22344;22345;22460;22461;24038;24039;24040;24041;24042;24043;24044;24450;24927;24928;25749;25750;25751;25752;25753;25754;25755;25756;25757;25758;25759;25760;25761;25762;25763;26503;26504…	103;426;2800;4692;8731;9138;13918;15319;15837;21799;22215;22341;22461;24044;24450;24927;25760;26503;26510;27879;30382;33458;34626;35020;35592;35594;36350
C3JYK2	C3JYK2	6	6	6	>tr|C3JYK2|C3JYK2_PSEFS Bifunctional protein FolD OS=Pseudomonas fluorescens (strain SBW25) GN=folD PE=3 SV=1	1	6	6	6	32	32	32	30.511	284	284	0	18.883	1.251	1.2485	23.442	6	5	Median	0.98236	0.97875	28.293	6	5	Median	0.84439	0.84201	35.057	6	5	Median	212800000	57497000	82144000	73161000				133	313;730;2169;6652;9373;12608	True;True;True;True;True;True	332;775;2328;7132;10000;13550	473;1113;3405;10704;14941;14942;20224;20225	793;1853;5517;16971;16972;16973;23742;23743;23744;32117;32118	793;1853;5517;16971;23742;32117
C3JYK4	C3JYK4	3	3	3	>tr|C3JYK4|C3JYK4_PSEFS Putative lipoprotein OS=Pseudomonas fluorescens (strain SBW25) GN=PFLU_3933 PE=4 SV=1	1	3	3	3	16.8	16.8	16.8	23.735	220	220	0	29.431	NaN	NaN	NaN	1	0	Median	NaN	NaN	NaN	1	0	Median	NaN	NaN	NaN	1	0	Median	44012000	14978000	12685000	16349000				134	2056;7388;8975	True;True;True	2208;7895;9562	3205;3206;11925;14295	5250;5251;18910;18911;22658	5250;18911;22658
C3JYL1;C3JYY2	C3JYL1	7;1	7;1	7;1	>tr|C3JYL1|C3JYL1_PSEFS N-carbamoyl-L-amino acid amidohydrolase OS=Pseudomonas fluorescens (strain SBW25) GN=PFLU_3940 PE=4 SV=1	2	7	7	7	23	23	23	45.014	427	427;422	0	35.512	3.8588	4.0148	70.532	8	6	Median	4.0551	3.7381	86.183	8	6	Median	1.0468	1.0225	25.712	8	6	Median	313710000	44863000	119240000	149610000				135	1267;5508;7431;9661;10144;12338;13167	True;True;True;True;True;True;True	1365;5917;7941;10403;10930;13260;14144	1943;8803;11987;15566;15567;16443;19808;19809;21081	3263;14009;19015;24696;24697;25994;31403;31404;33568	3263;14009;19015;24696;25994;31403;33568
C3JYL2	C3JYL2	2	2	2	>tr|C3JYL2|C3JYL2_PSEFS Putative integral membrane transporter OS=Pseudomonas fluorescens (strain SBW25) GN=PFLU_3941 PE=4 SV=1	1	2	2	2	5.1	5.1	5.1	53.402	495	495	0	7.4641	5.3768	5.4512	41.41	2	1	Median	6.9167	6.4599	67.987	2	1	Median	1.318	1.2099	106.6	2	1	Median	166070000	8655500	39951000	117460000				136	11750;14711	True;True	12634;15776	18919;23381	29915;37364;37365	29915;37364
C3JYL3	C3JYL3	5	5	5	>tr|C3JYL3|C3JYL3_PSEFS Putative D-hydantoinase OS=Pseudomonas fluorescens (strain SBW25) GN=PFLU_3942 PE=4 SV=1	1	5	5	5	12.9	12.9	12.9	52.334	479	479	0	26.652	1.8263	1.8416	119.86	4	4	Median	6.1288	5.7736	100.4	4	4	Median	3.1181	2.8871	79.351	4	4	Median	122500000	16251000	21820000	84433000				137	340;4563;5979;9247;9347	True;True;True;True;True	359;4890;6415;9851;9962	514;7325;9719;14718;14885	857;11540;15283;23382;23643	857;11540;15283;23382;23643
C3JYL6	C3JYL6	1	1	1	>tr|C3JYL6|C3JYL6_PSEFS Putative TetR-family regulatory protein OS=Pseudomonas fluorescens (strain SBW25) GN=PFLU_3945 PE=4 SV=1	1	1	1	1	3.7	3.7	3.7	25.092	219	219	0.0096641	1.8455	NaN	NaN	NaN	1	0	Median	NaN	NaN	NaN	1	0	Median	NaN	NaN	NaN	1	0	Median	15905000	6485100	5607800	3812000				138	14296	TRUE	15332	22779	36357;36358	36358
C3JYL7	C3JYL7	3	3	3	>tr|C3JYL7|C3JYL7_PSEFS Putative copper resistance protein OS=Pseudomonas fluorescens (strain SBW25) GN=PFLU_3946 PE=4 SV=1	1	3	3	3	37.2	37.2	37.2	12.424	121	121	0	25.778	1.1428	1.1539	30.23	3	0	Median	1.1222	1.1475	63.29	3	0	Median	0.92001	0.88611	36.621	3	0	Median	260820000	107790000	82853000	70178000				139	11116;12542;14343	True;True;True	11950;13478;15384	17941;20129;20130;22850	28308;28309;28310;28311;31944;31945;31946;31947;36468;36469	28310;31946;36469
C3JYN0	C3JYN0	10	9	9	>tr|C3JYN0|C3JYN0_PSEFS Cbb3-type cytochrome c oxidase subunit OS=Pseudomonas fluorescens (strain SBW25) GN=PFLU_4556 PE=3 SV=1	1	10	9	9	42.2	40	40	33.965	315	315	0	39.854	0.99672	1.03	16.35	7	0	Median	0.84797	0.8251	16.474	7	0	Median	0.87151	0.80445	28.778	7	0	Median	2172000000	723260000	809490000	639300000				140	3713;4020;4273;4475;5548;5675;10114;10421;13447;14447	True;False;True;True;True;True;True;True;True;True	3983;4310;4584;4585;4798;5960;6094;10896;11222;11223;14435;15493	5960;5961;6435;6872;6873;6874;7198;7199;7200;7201;8869;8870;9069;16380;16868;16869;16870;16871;21487;23018	9401;9402;10186;10187;10188;10189;10190;10832;10833;10834;10835;10836;10837;11319;11320;11321;11322;11323;11324;14123;14124;14125;14126;14127;14482;25901;26630;26631;26632;26633;26634;34235;34236;36758	9402;10187;10834;11319;14125;14482;25901;26633;34236;36758
C3JYN2	C3JYN2	2	2	2	>tr|C3JYN2|C3JYN2_PSEFS Uncharacterized protein OS=Pseudomonas fluorescens (strain SBW25) GN=PFLU_4598 PE=4 SV=1	1	2	2	2	25.4	25.4	25.4	12.758	114	114	0	19.705	0.93736	0.97753	12.242	3	2	Median	0.78483	0.7645	13.204	3	2	Median	0.83728	0.78008	4.1296	3	2	Median	557240000	191050000	199980000	166220000				141	205;11058	True;True	216;11891	306;17850;17851	521;522;523;28157;28158	522;28158
C3JYN3	C3JYN3	6	6	6	>tr|C3JYN3|C3JYN3_PSEFS Family S13 unassigned peptidase OS=Pseudomonas fluorescens (strain SBW25) GN=PFLU_4599 PE=4 SV=1	1	6	6	6	15	15	15	52.36	486	486	0	32.27	0.78416	0.79774	39.154	4	0	Median	0.78168	0.72444	31.145	4	0	Median	0.96908	0.88595	15.139	4	0	Median	448640000	157620000	143720000	147300000				142	526;1306;1684;2398;9235;13828	True;True;True;True;True;True	556;1409;1811;2579;9839;14834	798;2010;2605;3833;3834;3835;14700;22067	1325;1326;1327;3355;3356;4325;6099;6100;6101;23352;35174;35175;35176	1326;3355;4325;6099;23352;35176
C3JYN4	C3JYN4	8	8	8	>sp|C3JYN4|ZIPA_PSEFS Cell division protein ZipA OS=Pseudomonas fluorescens (strain SBW25) GN=zipA PE=3 SV=1	1	8	8	8	44.9	44.9	44.9	31.838	287	287	0	97.25	1.294	1.3189	24.357	7	0	Median	1.6013	1.3629	44.708	7	0	Median	1.2848	1.1646	25.285	7	0	Median	1564700000	492030000	529330000	543380000				143	1288;3988;5261;7131;9951;10239;11909;13653	True;True;True;True;True;True;True;True	1391;4272;4273;5656;7627;10714;11033;12799;14651	1980;6380;6381;8426;11500;16091;16601;19147;19148;19149;21816	3313;10088;10089;10090;10091;10092;13410;13411;13412;18247;18248;25451;25452;25453;26217;30298;30299;30300;34767	3313;10092;13412;18248;25453;26217;30299;34767
C3JYN9	C3JYN9	5	5	5	>tr|C3JYN9|C3JYN9_PSEFS Pseudouridine synthase OS=Pseudomonas fluorescens (strain SBW25) GN=PFLU_4874 PE=3 SV=1	1	5	5	5	15.6	15.6	15.6	45.022	403	403	0	10.813	1.0755	1.0713	45.705	3	0	Median	1.1581	1.0976	24.217	3	0	Median	1.6572	1.5704	38.002	3	0	Median	206580000	53670000	62380000	90529000				144	4022;6746;12511;13140;14033	True;True;True;True;True	4312;7227;13445;14114;15060	6437;10838;20087;21037;21038;22389	10195;17213;31881;33497;33498;35738	10195;17213;31881;33498;35738
C3JYP1	C3JYP1	1	1	1	>tr|C3JYP1|C3JYP1_PSEFS Segregation and condensation protein B OS=Pseudomonas fluorescens (strain SBW25) GN=PFLU_4877 PE=3 SV=1	1	1	1	1	2.9	2.9	2.9	35.247	310	310	0	3.1247	0.81405	0.8526	55.361	2	2	Median	1.6681	1.7835	21.926	2	2	Median	2.0492	2.0663	72.473	2	2	Median	39627000	12138000	8946100	18543000				145	13293	TRUE	14271	21241;21242	33827;33828	33827
C3JYP3	C3JYP3	4	4	4	>tr|C3JYP3|C3JYP3_PSEFS Uncharacterized protein OS=Pseudomonas fluorescens (strain SBW25) GN=PFLU_4879 PE=4 SV=1	1	4	4	4	32.1	32.1	32.1	22.89	209	209	0	18.247	1.2221	1.2494	2.9996	3	0	Median	1.1829	1.1913	24.279	3	0	Median	1.119	1.0749	20.488	3	0	Median	341800000	96605000	119250000	125940000				146	621;751;1569;11703	True;True;True;True	657;798;1692;12587	944;945;1150;1151;2417;2418;2419;18852	1573;1574;1575;1576;1904;1905;4020;4021;4022;29815	1574;1905;4021;29815
C3JYP6	C3JYP6	1	1	1	>tr|C3JYP6|C3JYP6_PSEFS Uncharacterized protein OS=Pseudomonas fluorescens (strain SBW25) GN=PFLU_4882 PE=4 SV=1	1	1	1	1	16.2	16.2	16.2	10.483	99	99	0	3.6787	NaN	NaN	NaN	1	1	Median	NaN	NaN	NaN	1	1	Median	NaN	NaN	NaN	1	1	Median	8106900	5761000	1003000	1342900				147	9519	TRUE	10208	15277	24249	24249
C3JYP8	C3JYP8	2	2	2	>tr|C3JYP8|C3JYP8_PSEFS Putative two-component system, response regulatory protein OS=Pseudomonas fluorescens (strain SBW25) GN=PFLU_4884 PE=4 SV=1	1	2	2	2	11.6	11.6	11.6	24.952	225	225	0.0078631	1.9033	1.4112	1.448	31.601	2	1	Median	1.163	1.073	12.749	2	1	Median	0.69289	0.65649	4.4954	2	1	Median	63322000	17383000	27711000	18229000				148	6512;8324	True;True	6979;8867	10506;13319	16624;21092	16624;21092
C3JYQ1	C3JYQ1	5	5	5	>tr|C3JYQ1|C3JYQ1_PSEFS Putative CoA transferase family protein OS=Pseudomonas fluorescens (strain SBW25) GN=PFLU_4887 PE=4 SV=1	1	5	5	5	19.8	19.8	19.8	48.107	450	450	0	30.144	1.1039	1.1561	40.41	7	6	Median	0.80589	0.86311	29.046	7	6	Median	0.73005	0.75841	26.675	7	6	Median	246780000	81903000	87890000	76991000				149	52;4125;6141;8276;8506	True;True;True;True;True	54;4419;6586;8819;9059	72;6614;9949;9950;9951;13242;13609	115;10455;15668;15669;15670;20978;20979;21539	115;10455;15670;20979;21539
C3JYQ4	C3JYQ4	3	3	3	>tr|C3JYQ4|C3JYQ4_PSEFS Arginine/ornithine antiporter OS=Pseudomonas fluorescens (strain SBW25) GN=PFLU_4890 PE=4 SV=1	1	3	3	3	6.8	6.8	6.8	52.409	486	486	0	14.429	1.0189	1.0729	17.512	3	1	Median	1.076	0.98026	22.063	3	1	Median	1.1493	1.0443	28.707	3	1	Median	71729000	18759000	22897000	30072000				150	2355;2848;4705	True;True;True	2533;3056;5041	3745;4646;7556	5985;7223;11886;11887;11888	5985;7223;11887
C3JYQ5	C3JYQ5	21	21	21	>tr|C3JYQ5|C3JYQ5_PSEFS Arginine deiminase OS=Pseudomonas fluorescens (strain SBW25) GN=arcA PE=3 SV=1	1	21	21	21	50.5	50.5	50.5	46.437	418	418	0	180.83	0.98096	1.0062	16.814	21	0	Median	0.95806	0.95245	26.138	21	0	Median	1.0806	1.0205	22.632	21	0	Median	13783000000	5111500000	4247600000	4424200000				151	134;2240;2344;3248;3537;4823;4824;5969;6971;7072;7245;10112;10357;10886;10989;11757;12564;13566;13864;14240;14726	True;True;True;True;True;True;True;True;True;True;True;True;True;True;True;True;True;True;True;True;True	143;2403;2521;3482;3792;5163;5164;5165;6405;7460;7566;7747;7748;10894;11155;11713;11820;12641;13506;14560;14883;14884;15275;15792	199;200;201;202;3538;3726;3727;3728;3729;3730;5253;5254;5255;5689;5690;5691;7726;7727;7728;7729;7730;7731;9703;9704;9705;9706;11183;11184;11185;11186;11375;11376;11377;11714;11715;11716;16378;16767;17546;17547;17548;17718;17719;17720;17721;18927;18928;20166;20167;21672;22139;22140;22689;23399;23400	349;350;351;352;5691;5692;5958;5959;5960;5961;5962;5963;8231;8232;8233;8976;8977;8978;8979;8980;12177;12178;12179;12180;12181;12182;12183;12184;12185;12186;15250;15251;15252;15253;15254;15255;15256;15257;15258;17797;17798;17799;17800;17801;17802;18091;18092;18093;18577;18578;18579;18580;18581;18582;25897;25898;25899;26483;26484;26485;27720;27721;27722;27963;27964;27965;27966;29926;29927;29928;299…	351;5691;5961;8233;8978;12177;12185;15256;17802;18091;18578;25898;26483;27722;27966;29929;32009;34548;35287;36216;37400
C3JYQ6	C3JYQ6	17	17	17	>tr|C3JYQ6|C3JYQ6_PSEFS Ornithine carbamoyltransferase OS=Pseudomonas fluorescens (strain SBW25) GN=argF PE=3 SV=1	1	17	17	17	64.6	64.6	64.6	37.866	336	336	0	253.69	0.79975	0.86028	20.398	31	0	Median	0.99326	0.96472	26.507	31	0	Median	1.0698	1.0271	21.54	31	0	Median	22030000000	6930400000	6875800000	8223500000				152	851;1223;1942;3163;3378;3783;4192;4735;6209;6780;6781;9400;9830;10314;11544;14858;14927	True;True;True;True;True;True;True;True;True;True;True;True;True;True;True;True;True	903;1301;2089;3388;3621;4056;4492;4493;5072;6656;7263;7264;10037;10038;10586;11112;12407;12408;15930;15931;15932;16003	1303;1304;1853;1854;3003;3004;5106;5107;5108;5109;5463;5464;5465;6059;6739;6740;6741;6742;7595;10048;10049;10889;10890;10891;10892;10893;10894;14991;14992;14993;15863;15864;15865;16708;18597;18598;18599;18600;18601;18602;18603;23615;23616;23617;23618;23710;23711;23712	2168;2169;2170;2171;3114;3115;3116;3117;3118;3119;3120;3121;4975;4976;4977;4978;7979;7980;7981;7982;7983;7984;7985;8573;8574;8575;9573;10630;10631;10632;10633;10634;10635;10636;10637;10638;11952;11953;11954;11955;11956;11957;15828;15829;15830;15831;17298;17299;17300;17301;17302;17303;17304;17305;23812;23813;23814;23815;23816;23817;23818;23819;25144;25145;25146;25147;25148;26393;26394;29393;29394;…	2171;3121;4977;7982;8573;9573;10632;11955;15830;17298;17305;23818;25146;26393;29402;37717;37877
C3JYQ7	C3JYQ7	14	14	14	>tr|C3JYQ7|C3JYQ7_PSEFS Carbamate kinase OS=Pseudomonas fluorescens (strain SBW25) GN=PFLU_4893 PE=3 SV=1	1	14	14	14	46.9	46.9	46.9	32.655	309	309	0	83.591	0.87204	0.91465	8.9323	13	0	Median	0.96041	0.95749	12.606	13	0	Median	1.1745	1.0898	11.932	13	0	Median	4620300000	1827800000	1341500000	1451000000				153	814;2589;4910;5605;5606;6234;6751;6906;7920;9689;9690;10919;12078;13964	True;True;True;True;True;True;True;True;True;True;True;True;True;True	862;2785;5257;6022;6023;6682;7232;7394;8448;10434;10435;11748;12981;14988	1244;4202;7866;7867;7868;8967;8968;8969;10088;10844;11087;12677;15627;15628;15629;17606;17607;17608;19397;19398;22287	2070;2071;2072;6579;12410;12411;12412;14306;14307;14308;14309;14310;14311;14312;15892;15893;15894;17223;17224;17628;17629;17630;17631;20087;20088;20089;24789;24790;24791;24792;24793;24794;24795;24796;24797;24798;27804;27805;27806;30722;30723;35570;35571	2071;6579;12412;14306;14312;15893;17224;17630;20087;24790;24797;27806;30722;35571
C3JYQ8	C3JYQ8	5	5	5	>tr|C3JYQ8|C3JYQ8_PSEFS Uncharacterized protein OS=Pseudomonas fluorescens (strain SBW25) GN=PFLU_4894 PE=4 SV=1	1	5	5	5	42.5	42.5	42.5	13.892	120	120	0	13.668	1.5943	1.6253	91.26	8	6	Median	1.3712	1.2285	124.47	8	6	Median	0.83475	0.77259	55.645	8	6	Median	473730000	157520000	172440000	143770000				154	1612;2479;2613;10834;11280	True;True;True;True;True	1737;2664;2809;11660;12122	2480;3981;3982;3983;3984;4239;17470;18171	4108;6294;6295;6296;6297;6635;27607;28723;28724;28725	4108;6294;6635;27607;28725
C3JYQ9	C3JYQ9	1	1	1	>tr|C3JYQ9|C3JYQ9_PSEFS Putative regulatory protein OS=Pseudomonas fluorescens (strain SBW25) GN=PFLU_4895 PE=4 SV=1	1	1	1	1	2.8	2.8	2.8	54.8	503	503	0	3.3772	NaN	NaN	NaN	1	0	Median	NaN	NaN	NaN	1	0	Median	NaN	NaN	NaN	1	0	Median	21122000	9180700	5953200	5987900				155	6530	TRUE	6997	10532	16665;16666	16666
C3JYR0	C3JYR0	2	2	2	>tr|C3JYR0|C3JYR0_PSEFS Glycine cleavage system H protein OS=Pseudomonas fluorescens (strain SBW25) GN=gcvH PE=3 SV=1	1	2	2	2	15.7	15.7	15.7	13.782	127	127	0	12.509	1.0514	1.0641	42.401	3	1	Median	0.65239	0.56632	42.934	3	1	Median	0.9289	0.84996	16.706	3	1	Median	141310000	55455000	46158000	39692000				156	4116;4323	True;True	4410;4638	6588;6589;6962	10409;10410;10411;10958	10409;10958
C3JYR1	C3JYR1	29	29	29	>sp|C3JYR1|GCSP_PSEFS Glycine dehydrogenase (decarboxylating) OS=Pseudomonas fluorescens (strain SBW25) GN=gcvP PE=3 SV=1	1	29	29	29	40.5	40.5	40.5	102.24	946	946	0	226.53	1.172	1.2129	18.792	24	0	Median	1.2636	1.2566	24.178	24	0	Median	1.1887	1.1145	10.508	24	0	Median	3855900000	1104600000	1283900000	1467500000				157	771;1556;1736;2348;2690;3485;3834;3997;4037;5163;5250;5393;5473;6378;7098;7317;9147;9704;9921;10727;12180;12552;12845;12896;13153;13236;14338;14737;14992	True;True;True;True;True;True;True;True;True;True;True;True;True;True;True;True;True;True;True;True;True;True;True;True;True;True;True;True;True	818;1679;1870;2526;2889;3736;4109;4283;4329;5530;5642;5795;5880;6838;7594;7823;9742;10450;10681;11549;13088;13491;13802;13857;14128;14213;15378;15803;16071	1183;2400;2687;3736;4367;4368;5620;6129;6399;6400;6466;6467;8240;8401;8628;8629;8743;10293;10294;11437;11438;11439;11827;11828;14565;15657;15658;16037;16038;17329;19546;20147;20590;20663;21058;21170;22843;23417;23418;23800	1952;1953;1954;3996;4469;4470;5972;6824;6825;8856;8857;8858;9689;10122;10123;10124;10125;10126;10238;10239;10240;10241;13092;13361;13362;13363;13736;13737;13738;13931;13932;13933;16276;16277;18166;18167;18168;18764;18765;18766;23122;24834;24835;24836;25379;25380;25381;25382;25383;27369;30959;30960;30961;31977;32759;32760;32761;32884;32885;33527;33703;33704;33705;36460;37426;37427;38038	1954;3996;4469;5972;6824;8858;9689;10122;10240;13092;13362;13736;13932;16276;18168;18765;23122;24834;25383;27369;30961;31977;32760;32885;33527;33703;36460;37426;38038
C3JYR2	C3JYR2	5	5	5	>tr|C3JYR2|C3JYR2_PSEFS L-serine dehydratase OS=Pseudomonas fluorescens (strain SBW25) GN=PFLU_4898 PE=4 SV=1	1	5	5	5	11.8	11.8	11.8	48.965	458	458	0	19.404	1.2105	1.2179	28.835	3	0	Median	1.5101	1.5971	39.292	3	0	Median	0.88362	0.86653	19.097	3	0	Median	116640000	26029000	42756000	47856000				158	467;2579;4594;6846;11579	True;True;True;True;True	495;2775;4923;7333;12444	710;4184;4185;7384;11001;18656	1180;6559;6560;11629;17469;17470;17471;29487;29488	1180;6559;11629;17470;29488
C3JYR3	C3JYR3	13	13	13	>tr|C3JYR3|C3JYR3_PSEFS Aminomethyltransferase OS=Pseudomonas fluorescens (strain SBW25) GN=PFLU_4899 PE=3 SV=1	1	13	13	13	49.2	49.2	49.2	40.16	374	374	0	166.93	1.1256	1.1857	16.299	11	0	Median	1.305	1.1669	25.902	11	0	Median	1.2121	1.1344	16.493	11	0	Median	2730200000	901210000	843010000	986030000				159	615;1057;2614;2620;7451;8386;9548;9632;10430;11350;11534;12622;13387	True;True;True;True;True;True;True;True;True;True;True;True;True	650;1122;2810;2811;2817;7962;8933;10250;10251;10362;11232;12196;12397;13564;14373	936;937;1614;1615;4240;4241;4242;4252;4253;12020;13425;15340;15341;15505;16884;18272;18273;18583;18584;18585;20246;21398	1563;1564;1565;1566;2717;2718;6636;6637;6638;6639;6640;6641;6652;6653;19064;21241;21242;21243;24336;24337;24338;24597;26656;28893;28894;28895;28896;29368;29369;29370;32159;32160;32161;34094	1564;2718;6637;6652;19064;21242;24336;24597;26656;28894;29370;32161;34094
C3JYR4	C3JYR4	3	3	3	>tr|C3JYR4|C3JYR4_PSEFS Major cold shock protein OS=Pseudomonas fluorescens (strain SBW25) GN=cspA3 PE=4 SV=1	1	3	3	3	55.7	55.7	55.7	7.6796	70	70	0	29.251	1.1875	1.2021	10.641	3	0	Median	1.0432	0.99236	6.3669	3	0	Median	0.86052	0.78136	10.049	3	0	Median	2565400000	878890000	904660000	781900000				160	4739;5208;14141	True;True;True	5076;5592;5593;15170	7599;7600;8334;8335;22543;22544	11963;11964;11965;11966;11967;13263;13264;13265;13266;35971;35972	11965;13266;35971
C3JYS0	C3JYS0	3	3	3	>tr|C3JYS0|C3JYS0_PSEFS Putative exported protein OS=Pseudomonas fluorescens (strain SBW25) GN=PFLU_4906 PE=4 SV=1	1	3	3	3	15.1	15.1	15.1	29.189	278	278	0	19.43	1.0409	1.0667	19.882	3	1	Median	0.86793	0.78744	20.077	3	1	Median	0.88109	0.80004	30.364	3	1	Median	130060000	41557000	45917000	42590000				161	1552;4951;9326	True;True;True	1675;5299;9932	2396;7932;14824	3992;12527;12528;23545;23546	3992;12528;23545
C3JYS1	C3JYS1	7	7	7	>tr|C3JYS1|C3JYS1_PSEFS Putative OmpA family lipoprotein OS=Pseudomonas fluorescens (strain SBW25) GN=PFLU_4907 PE=3 SV=1	1	7	7	7	70.5	70.5	70.5	17.699	166	166	0	141.89	1.0205	1.0551	19.686	10	0	Median	1.0699	1.0781	38.997	10	0	Median	1.1956	1.1671	28.113	10	0	Median	14707000000	4303900000	5221700000	5181000000				162	882;966;3549;3740;4808;14289;14830	True;True;True;True;True;True;True	936;937;1026;3804;4011;4012;5148;15325;15900	1354;1355;1356;1357;1358;1359;1360;1480;5710;5711;5995;5996;7707;7708;22763;23565;23566;23567;23568;23569;23570;23571;23572	2249;2250;2251;2252;2253;2254;2255;2256;2257;2258;2259;2260;2261;2262;2263;2264;2265;2266;2267;2268;2483;2484;9006;9007;9008;9009;9010;9452;9453;9454;9455;9456;12148;12149;36337;36338;36339;37638;37639;37640;37641;37642;37643;37644;37645;37646;37647;37648;37649;37650	2261;2484;9006;9456;12148;36339;37645
C3JYS2	C3JYS2	18	18	18	>sp|C3JYS2|TOLB_PSEFS Protein TolB OS=Pseudomonas fluorescens (strain SBW25) GN=tolB PE=3 SV=1	1	18	18	18	44.8	44.8	44.8	47.546	433	433	0	142.21	1.1555	1.1836	24.219	16	0	Median	1.1472	1.0699	27.556	16	0	Median	1.0504	0.97924	26.406	16	0	Median	3170500000	934140000	1058600000	1177700000				163	1747;1840;2305;2318;2553;3469;3505;5236;6260;6261;7369;8527;10063;10322;12539;12921;14138;14174	True;True;True;True;True;True;True;True;True;True;True;True;True;True;True;True;True;True	1883;1884;1981;2476;2477;2491;2740;3720;3757;5627;5628;6710;6711;7876;9080;10842;11120;13474;13475;13883;15167;15205	2701;2702;2703;2704;2843;3656;3657;3658;3683;4123;4124;4125;5600;5649;8379;8380;8381;10123;10124;10125;11901;13636;16305;16306;16718;20124;20125;20126;20695;22540;22596	4502;4503;4504;4505;4506;4706;4707;5865;5866;5867;5902;5903;6476;6477;6478;6479;6480;8827;8908;8909;8910;13325;13326;13327;13328;13329;15970;15971;15972;15973;15974;18866;18867;18868;21583;21584;25778;25779;26405;26406;31937;31938;31939;32938;35967;36046;36047;36048	4505;4707;5866;5902;6479;8827;8908;13326;15972;15973;18867;21583;25778;26405;31938;32938;35967;36046
C3JYS3	C3JYS3	2	2	2	>tr|C3JYS3|C3JYS3_PSEFS TolA colicin import membrane protein OS=Pseudomonas fluorescens (strain SBW25) GN=PFLU_4909 PE=4 SV=1	1	2	2	2	6.4	6.4	6.4	38.688	357	357	0	12.948	2.1048	2.1853	158.34	3	3	Median	2.7716	3.1271	29.093	2	2	Median	1.2301	1.2174	18.593	2	2	Median	32374000	15449000	8272600	8652700				164	5991;11754	True;True	6430;12638	9740;18923;18924	15316;29919;29920	15316;29919
C3JYS4	C3JYS4	4	4	4	>tr|C3JYS4|C3JYS4_PSEFS Putative transport-related membrane protein OS=Pseudomonas fluorescens (strain SBW25) GN=PFLU_4910 PE=3 SV=1	1	4	4	4	36.6	36.6	36.6	16.53	153	153	0	21.494	0.91858	0.926	24.692	6	4	Median	1.0119	0.89729	52.508	6	4	Median	0.95459	0.89105	44.291	6	4	Median	221810000	75809000	71072000	74926000				165	713;1183;11875;12908	True;True;True;True	758;1256;1257;12764;13870	1089;1090;1779;1780;19103;20678	1811;1812;2987;2988;2989;30217;30218;30219;30220;32910	1811;2989;30217;32910
C3JYS5	C3JYS5	6	6	6	>tr|C3JYS5|C3JYS5_PSEFS TolQ protein OS=Pseudomonas fluorescens (strain SBW25) GN=PFLU_4911 PE=3 SV=1	1	6	6	6	32.5	32.5	32.5	25.348	231	231	0	54.649	1.307	1.3271	17.099	5	0	Median	1.5111	1.3378	16.656	5	0	Median	1.1688	1.0607	5.2576	5	0	Median	954490000	344930000	304270000	305290000				166	992;3753;4430;10247;10693;15010	True;True;True;True;True;True	1053;4025;4748;11041;11514;16090	1517;6014;7129;7130;7131;16609;16610;17286;23825	2539;2540;2541;9500;9501;9502;11195;11196;11197;26230;26231;27288;27289;27290;38083;38084;38085	2540;9501;11197;26230;27290;38084
C3JYS6	C3JYS6	1	1	1	>tr|C3JYS6|C3JYS6_PSEFS Putative thioesterase OS=Pseudomonas fluorescens (strain SBW25) GN=PFLU_4912 PE=4 SV=1	1	1	1	1	4.6	4.6	4.6	17.07	151	151	0.00098668	2.9029	NaN	NaN	NaN	1	0	Median	NaN	NaN	NaN	1	0	Median	NaN	NaN	NaN	1	0	Median	47103000	19666000	12704000	14732000				167	861	TRUE	914	1324	2202;2203	2203
C3JYS7	C3JYS7	2	2	2	>sp|C3JYS7|RUVB_PSEFS Holliday junction ATP-dependent DNA helicase RuvB OS=Pseudomonas fluorescens (strain SBW25) GN=ruvB PE=3 SV=1	1	2	2	2	8.8	8.8	8.8	38.943	352	352	0.0023697	2.2583	1.3196	1.38	20.626	2	2	Median	1.0501	0.98861	88.53	2	2	Median	0.79581	0.74619	70.366	2	2	Median	34428000	9679900	15852000	8895800				168	870;7613	True;True	923;8128	1337;12244	2222;19405	2222;19405
C3JYT0	C3JYT0	2	2	2	>tr|C3JYT0|C3JYT0_PSEFS Probable transcriptional regulatory protein PFLU_4916 OS=Pseudomonas fluorescens (strain SBW25) GN=PFLU_4916 PE=3 SV=1	1	2	2	2	10.5	10.5	10.5	26.542	248	248	0	8.5394	0.75986	0.76833	69.383	2	1	Median	0.86454	0.82793	82.552	2	1	Median	1.1529	1.1095	14.768	2	1	Median	116960000	42720000	41989000	32250000				169	1973;9694	True;True	2121;10439	3057;15638	5048;5049;24809	5049;24809
C3JYT1	C3JYT1	21	21	21	>sp|C3JYT1|SYDND_PSEFS Aspartate--tRNA(Asp/Asn) ligase OS=Pseudomonas fluorescens (strain SBW25) GN=aspS PE=3 SV=1	1	21	21	21	40.9	40.9	40.9	66.261	591	591	0	215.96	1.022	1.0605	24.037	15	0	Median	1.1295	1.0533	28.71	15	0	Median	1.0875	1.0245	16.643	15	0	Median	6414000000	2177300000	2054400000	2182300000				170	1305;1970;2025;2347;3203;3665;3993;4132;4384;6895;8377;9181;9860;10012;10013;10558;12689;13302;13329;14693;14721	True;True;True;True;True;True;True;True;True;True;True;True;True;True;True;True;True;True;True;True;True	1408;2118;2175;2525;3431;3931;4279;4426;4701;7383;8923;9778;9779;10616;10789;10790;11367;11368;13636;14281;14309;15758;15787	2009;3051;3150;3735;5174;5887;6392;6393;6394;6632;7056;11069;11070;11071;13405;14616;14617;14618;15917;16223;16224;16225;16226;16227;17079;17080;20345;20346;21261;21301;21302;21303;23358;23393;23394	3354;5040;5041;5042;5167;5168;5169;5971;8093;9286;9287;9288;10108;10109;10110;10111;10473;10474;10475;11092;11093;11094;17600;17601;17602;21214;21215;21216;21217;23202;23203;23204;23205;23206;25220;25221;25222;25636;25637;25638;25639;25640;25641;25642;26985;26986;26987;26988;26989;32339;32340;32341;32342;32343;32344;32345;33866;33867;33931;33932;33933;33934;37319;37320;37390;37391;37392;37393	3354;5041;5169;5971;8093;9287;10109;10475;11092;17601;21217;23202;25221;25639;25642;26988;32339;33866;33931;37320;37391
C3JYT4	C3JYT4	11	11	11	>tr|C3JYT4|C3JYT4_PSEFS Putative ferritin DPS-family DNA binding protein OS=Pseudomonas fluorescens (strain SBW25) GN=PFLU_4920 PE=3 SV=1	1	11	11	11	70.1	70.1	70.1	17.767	157	157	0	113.06	0.52531	0.56459	28.415	16	0	Median	0.54887	0.54499	40.142	16	0	Median	1.0295	0.92662	30.173	16	0	Median	16000000000	7287600000	4165600000	4546500000				171	784;1013;2995;4919;4920;8469;8942;10600;11430;12307;14053	True;True;True;True;True;True;True;True;True;True;True	832;1076;3207;3208;5267;5268;9021;9527;9528;11413;12282;13226;15081	1203;1204;1205;1551;1552;4853;4854;4855;4856;7883;7884;7885;7886;13545;13546;13547;13548;14238;14239;14240;14241;17147;18403;19756;22420	1994;1995;1996;1997;1998;1999;2000;2598;2599;2600;2601;2602;2603;2604;2605;2606;7583;7584;7585;7586;12444;12445;12446;12447;12448;12449;12450;12451;12452;12453;12454;12455;12456;12457;12458;12459;21436;21437;21438;21439;21440;21441;21442;21443;21444;22560;22561;22562;22563;22564;22565;22566;22567;22568;22569;22570;27073;27074;29090;29091;29092;31316;31317;35786;35787;35788	1997;2604;7586;12445;12459;21438;22570;27073;29091;31316;35787
C3JYT6	C3JYT6	3	3	3	>tr|C3JYT6|C3JYT6_PSEFS Cold shock protein cspc OS=Pseudomonas fluorescens (strain SBW25) GN=cspC PE=4 SV=1	1	3	3	3	43.8	43.8	43.8	8.2963	73	73	0	23.107	1.0113	1.0025	31.505	3	2	Median	0.81099	0.73483	22.147	3	2	Plateau	0.49796	0.46344	30.266	3	2	Median	125960000	42278000	50024000	33656000				172	2664;5136;13203	True;True;True	2861;5501;14180	4326;8205;21127	6760;13033;33636	6760;13033;33636
C3JYT8	C3JYT8	2	2	2	>tr|C3JYT8|C3JYT8_PSEFS Uncharacterized protein OS=Pseudomonas fluorescens (strain SBW25) GN=PFLU_4924 PE=4 SV=1	1	2	2	2	20.6	20.6	20.6	15.843	141	141	0	5.3221	0.92303	0.97433	7.3576	2	2	Median	0.74527	0.70014	21.827	2	2	Median	0.80742	0.75625	10.819	2	2	Median	39010000	15861000	13598000	9550700				173	8782;8815	True;True	9360;9394	14005;14052	22200;22278	22200;22278
C3JYT9	C3JYT9	20	20	20	>tr|C3JYT9|C3JYT9_PSEFS Putative family S43 non-peptidase homologue OS=Pseudomonas fluorescens (strain SBW25) GN=PFLU_4925 PE=4 SV=1	1	20	20	20	59.5	59.5	59.5	46.663	430	430	0	323.31	4.8605	5.2443	25.306	16	0	Median	4.1571	4.2135	30.572	16	0	Median	0.84067	0.77081	25.4	16	0	Median	15005000000	1497100000	7553000000	5954600000				174	524;2127;2480;2675;3715;4755;5434;6734;7674;8094;8439;11139;11140;11142;11701;11743;13340;14067;14627;14965	True;True;True;True;True;True;True;True;True;True;True;True;True;True;True;True;True;True;True;True	554;2284;2665;2873;3985;5092;5836;7215;8192;8631;8991;11974;11975;11977;12585;12627;14320;15095;15687;15688;16044	791;792;793;794;795;796;3330;3331;3985;4344;4345;5963;7627;7628;8679;8680;10818;12335;12940;13503;13504;13505;13506;17972;17973;17974;17976;17977;18850;18907;18908;21317;21318;22438;22439;22440;22441;23271;23272;23765	1307;1308;1309;1310;1311;1312;1313;1314;1315;1316;1317;1318;1319;1320;1321;5419;5420;6298;6785;6786;9405;12018;12019;12020;12021;13827;13828;13829;13830;13831;17178;17179;17180;19546;20537;20538;20539;21364;21365;21366;21367;21368;21369;21370;21371;28360;28361;28362;28363;28364;28365;28366;28370;28371;29813;29899;29900;29901;29902;33959;33960;35816;35817;35818;35819;37164;37165;37975;37976;37977	1308;5419;6298;6785;9405;12019;13828;17178;19546;20539;21367;28360;28365;28371;29813;29900;33959;35818;37165;37976
C3JYU0	C3JYU0	6	6	6	>tr|C3JYU0|C3JYU0_PSEFS Putative transmembrane protein OS=Pseudomonas fluorescens (strain SBW25) GN=PFLU_4926 PE=4 SV=1	1	6	6	6	15.4	15.4	15.4	30.804	280	280	0	21.495	0.91376	0.92259	24.704	6	0	Median	0.95541	0.88392	22.073	6	0	Median	1.0693	1.0175	33.255	6	0	Median	318500000	101610000	115230000	101660000				175	2881;3674;3675;7441;8228;9669	True;True;True;True;True;True	3090;3940;3941;7952;8771;10413	4693;5899;5900;12004;13166;15583	7300;7301;7302;7303;9302;9303;9304;19043;20865;20866;20867;24722	7303;9302;9304;19043;20867;24722
C3JYU1	C3JYU1	8	8	8	>sp|C3JYU1|Y4927_PSEFS UPF0234 protein PFLU_4927 OS=Pseudomonas fluorescens (strain SBW25) GN=PFLU_4927 PE=3 SV=1	1	8	8	8	49.1	49.1	49.1	18.236	161	161	0	87.645	0.88066	0.92394	57.813	11	0	Median	0.9217	0.8583	25.551	11	0	Median	1.1044	1.0452	65.336	11	0	Median	2351700000	847460000	719380000	784870000				176	2181;3092;6087;7077;7193;10210;12182;13965	True;True;True;True;True;True;True;True	2340;3311;6530;7571;7695;11002;13090;13091;14989	3421;3422;4998;4999;5000;9877;9878;11385;11386;11628;11629;11630;16557;19550;19551;19552;19553;22288	5545;5546;7807;7808;7809;7810;15548;15549;18104;18105;18106;18107;18108;18455;18456;18457;18458;18459;18460;26155;30965;30966;30967;30968;30969;30970;30971;30972;35572;35573	5546;7810;15548;18107;18456;26155;30970;35572
C3JYU5	C3JYU5	8	8	8	>tr|C3JYU5|C3JYU5_PSEFS Uncharacterized protein OS=Pseudomonas fluorescens (strain SBW25) GN=PFLU_4931 PE=4 SV=1	1	8	8	8	35.4	35.4	35.4	34.111	314	314	0	58.471	0.93876	0.97377	8.8467	5	0	Median	0.98324	0.90305	15.417	5	0	Median	0.99037	0.89432	15.133	5	0	Median	792160000	187540000	186390000	418230000				177	2443;2477;3486;4780;8639;10864;13457;14890	True;True;True;True;True;True;True;True	2628;2662;3737;5119;9213;11690;14445;15965	3926;3927;3978;3979;5621;7659;7660;13817;13818;17510;21499;23659	6223;6224;6286;6287;6288;6289;8859;12078;12079;21875;21876;27669;34259;34260;37794	6224;6288;8859;12079;21875;27669;34260;37794
C3JYU6	C3JYU6	7	7	7	>tr|C3JYU6|C3JYU6_PSEFS Arginine biosynthesis bifunctional protein ArgJ OS=Pseudomonas fluorescens (strain SBW25) GN=argJ PE=3 SV=1	1	7	7	7	29.6	29.6	29.6	42.222	405	405	0	145.46	0.88911	0.90648	19.632	7	0	Median	0.76552	0.76414	35.122	7	0	Median	1.0886	0.9912	14.508	7	0	Median	1150300000	392890000	373530000	383890000				178	719;2760;4656;7467;10390;12042;14808	True;True;True;True;True;True;True	764;2964;4988;7978;11189;12942;15876	1096;4493;4494;7473;12041;16817;19345;23528;23529	1822;1823;7012;7013;7014;7015;7016;7017;11763;11764;11765;19097;26567;30639;30640;37582;37583;37584;37585	1823;7015;11765;19097;26567;30640;37584
C3JYU7	C3JYU7	23	23	23	>tr|C3JYU7|C3JYU7_PSEFS Protein translocase subunit SecA OS=Pseudomonas fluorescens (strain SBW25) GN=secA PE=3 SV=1	1	23	23	23	29.2	29.2	29.2	102.52	907	907	0	205.75	0.97649	1.0052	24.371	28	0	Median	1.0979	1.0593	35.253	28	0	Median	1.1224	1.0948	26.625	28	0	Median	4057600000	1334500000	1312500000	1410600000				179	1023;2352;2582;3089;4443;5522;5872;6997;7739;8436;8554;8834;8863;9319;9642;9758;10095;10128;10555;13639;13640;13789;14564	True;True;True;True;True;True;True;True;True;True;True;True;True;True;True;True;True;True;True;True;True;True;True	1086;1087;2530;2778;3308;4762;4763;5931;6300;7488;8261;8988;9118;9119;9413;9442;9925;10377;10510;10874;10910;11364;14635;14636;14637;14794;15620	1565;1566;1567;3741;4190;4995;7150;7151;7152;8831;8832;9499;11238;11239;12433;12434;13499;13689;13690;13691;13692;14078;14079;14127;14128;14813;15524;15751;16349;16408;16409;16410;17072;21796;21797;21798;21799;22007;23182;23183	2626;2627;2628;2629;5979;5980;6565;7803;7804;11231;11232;11233;11234;14052;14053;14988;14989;17865;17866;17867;17868;17869;19699;19700;19701;19702;19703;19704;21358;21359;21360;21659;21660;21661;21662;22315;22316;22317;22318;22319;22380;22381;22382;22383;22384;23532;24625;24979;24980;24981;25849;25850;25851;25940;25941;25942;26975;26976;34730;34731;34732;34733;34734;34735;34736;34737;34738;34739;…	2627;5980;6565;7803;11232;14053;14988;17868;19704;21359;21661;22316;22381;23532;24625;24980;25849;25941;26976;34730;34735;35078;37012
C3JYU9	C3JYU9	3	2	2	>tr|C3JYU9|C3JYU9_PSEFS Putative methyl-accepting chemotaxis protein OS=Pseudomonas fluorescens (strain SBW25) GN=PFLU_4936 PE=4 SV=1	1	3	2	2	5.7	4.1	4.1	67.785	629	629	0	10.864	NaN	NaN	NaN	0	0	Median	NaN	NaN	NaN	0	0	Median	NaN	NaN	NaN	0	0	Median	24707000	5155800	6257600	13294000				180	1259;4728;5811	True;False;True	1351;5065;6237	1921;7584;9357;9358;9359	3230;11934;11935;11936;14813;14814;14815	3230;11934;14813
C3JYV1	C3JYV1	7	7	7	>tr|C3JYV1|C3JYV1_PSEFS Formyltetrahydrofolate deformylase OS=Pseudomonas fluorescens (strain SBW25) GN=purU PE=3 SV=1	1	7	7	7	31.9	31.9	31.9	32.285	282	282	0	34.418	0.90151	0.93855	21.963	8	0	Median	1.0045	0.9492	27.417	8	0	Median	1.0405	0.94566	14.78	8	0	Median	795630000	297370000	241670000	256580000				181	334;3570;8142;9151;13547;14295;14842	True;True;True;True;True;True;True	353;3826;8679;9746;14541;15331;15914	504;5740;5741;13028;14571;21640;21641;22777;22778;23593	843;9056;9057;9058;20655;20656;20657;23131;23132;23133;34505;34506;34507;34508;36355;36356;37679	843;9056;20656;23131;34506;36355;37679
C3JYV2	C3JYV2	9	9	9	>tr|C3JYV2|C3JYV2_PSEFS Uncharacterized protein OS=Pseudomonas fluorescens (strain SBW25) GN=PFLU_4935 PE=4 SV=1	1	9	9	9	19.7	19.7	19.7	52.72	492	492	0	34.964	0.85294	0.84523	16.968	5	0	Median	0.91612	0.9556	18.007	5	0	Median	0.9375	0.92917	14.501	5	0	Median	271080000	97438000	84407000	89240000				182	555;1931;3103;4598;5097;5998;6372;12945;13815	True;True;True;True;True;True;True;True;True	586;2078;3322;4927;5457;6438;6832;13908;14821	840;2986;5014;7391;7392;7393;8148;9754;10287;20732;22049;22050	1399;1400;4948;4949;7829;11636;11637;11638;12937;15337;16264;16265;32989;35141;35142	1400;4948;7829;11636;12937;15337;16265;32989;35141
C3JYV3	C3JYV3	1	1	1	>tr|C3JYV3|C3JYV3_PSEFS Putative Sodium:sulfate symporter OS=Pseudomonas fluorescens (strain SBW25) GN=PFLU_3958 PE=4 SV=1	1	1	1	1	1.6	1.6	1.6	51.818	496	496	0	5.4814	NaN	NaN	NaN	1	0	Median	NaN	NaN	NaN	1	0	Median	NaN	NaN	NaN	1	0	Median	58870000	24543000	20761000	13566000				183	6023	TRUE	6464	9789	15398;15399;15400	15400
C3JYV5	C3JYV5	7	7	7	>tr|C3JYV5|C3JYV5_PSEFS Putative oxidoreductase OS=Pseudomonas fluorescens (strain SBW25) GN=PFLU_3960 PE=4 SV=1	1	7	7	7	21.3	21.3	21.3	45.515	414	414	0	27.949	1.4657	1.5075	11.966	4	0	Median	1.2878	1.1888	24.714	4	0	Median	0.97042	0.92074	7.9709	4	0	Median	373970000	115180000	135220000	123560000				184	806;1228;7367;8449;11228;14194;14621	True;True;True;True;True;True;True	854;1306;7874;9001;12069;15227;15680	1231;1859;11899;13519;18104;22621;23262	2050;3131;3132;3133;18864;21393;21394;21395;28615;36090;37150;37151;37152	2050;3132;18864;21394;28615;36090;37151
C3JYV6	C3JYV6	3	3	3	>tr|C3JYV6|C3JYV6_PSEFS Metallo-beta-lactamase superfamily protein OS=Pseudomonas fluorescens (strain SBW25) GN=PFLU_3961 PE=4 SV=1	1	3	3	3	18.5	18.5	18.5	31.663	287	287	0	12.969	6.2219	6.3867	109.39	3	2	Median	6.7804	6.0958	103.73	3	2	Median	0.92362	0.92342	8.9737	3	2	Median	97090000	14528000	51261000	31301000				185	1407;9903;13129	True;True;True	1515;10661;14103	2167;15995;21022	3625;25328;33474;33475;33476	3625;25328;33474
C3JYV8	C3JYV8	2	2	2	>tr|C3JYV8|C3JYV8_PSEFS Putative AsnC-family transcriptional regulator OS=Pseudomonas fluorescens (strain SBW25) GN=PFLU_3963 PE=4 SV=1	1	2	2	2	16.2	16.2	16.2	18.054	160	160	0	10.314	3.7446	3.6759	37.47	3	1	Plateau	7.621	6.6783	91.539	3	1	Plateau	1.8736	1.6884	44.678	3	1	Plateau	168290000	25696000	49085000	93513000				186	11912;12110	True;True	12802;13014	19154;19443;19444	30308;30309;30796;30797	30308;30797
C3JYV9	C3JYV9	12	12	12	>tr|C3JYV9|C3JYV9_PSEFS 2-oxoisovalerate dehydrogenase alpha subunit OS=Pseudomonas fluorescens (strain SBW25) GN=PFLU_3964 PE=4 SV=1	1	12	12	12	40.6	40.6	40.6	45.001	411	411	0	93.537	1.057	1.0664	17.822	8	0	Median	1.9917	1.7723	20.606	8	0	Median	1.763	1.6057	16.1	8	0	Median	1763600000	509750000	492530000	761310000				187	6048;7153;8078;8981;9906;10050;10235;10578;10960;12105;13641;14893	True;True;True;True;True;True;True;True;True;True;True;True	6489;7651;8614;9568;10664;10828;11028;11029;11391;11791;13009;14638;15968	9823;11537;11538;11539;12913;14302;14303;16000;16287;16593;16594;17114;17676;19438;21800;21801;23662	15451;18319;18320;18321;18322;18323;20491;22671;22672;25335;25746;26203;26204;26205;26206;26207;26208;26209;27032;27904;30786;34740;34741;34742;37799;37800	15451;18323;20491;22671;25335;25746;26206;27032;27904;30786;34741;37800
C3JYW0	C3JYW0	7	7	7	>tr|C3JYW0|C3JYW0_PSEFS 2-oxoisovalerate dehydrogenase beta subunit OS=Pseudomonas fluorescens (strain SBW25) GN=PFLU_3965 PE=4 SV=1	1	7	7	7	32.7	32.7	32.7	37.01	339	339	0	42.603	1.2866	1.3312	9.1729	4	0	Median	1.554	1.4152	27.301	4	0	Median	1.2619	1.1745	23.294	4	0	Median	635020000	198000000	189340000	247670000				188	2041;5867;11066;11087;12086;12843;14151	True;True;True;True;True;True;True	2193;6295;11899;11921;12989;13799;13800;15182	3179;9486;17868;17898;19408;19409;20587;20588;22558	5213;14969;14970;28186;28233;30741;30742;32756;32757;35993;35994	5213;14970;28186;28233;30741;32756;35994
C3JYW1	C3JYW1	13	13	13	>tr|C3JYW1|C3JYW1_PSEFS Dihydrolipoamide acetyltransferase component of pyruvate dehydrogenase complex OS=Pseudomonas fluorescens (strain SBW25) GN=PFLU_3966 PE=3 SV=1	1	13	13	13	33.4	33.4	33.4	44.887	419	419	0	105.61	0.89896	0.93162	18.449	16	0	Median	1.4209	1.3739	21.431	16	0	Median	1.5174	1.3798	18.665	16	0	Median	3528800000	1047500000	1003300000	1478000000				189	1276;5096;5693;6522;6854;7065;9022;9203;9542;9728;11992;14221;14614	True;True;True;True;True;True;True;True;True;True;True;True;True	1377;5456;6113;6989;7341;7559;9614;9803;10243;10244;10476;12886;15254;15255;15673	1961;8147;9099;9100;9101;10522;10523;11009;11366;14374;14652;15332;15333;15700;19270;19271;22659;22660;22661;22662;23253	3288;3289;3290;12935;12936;14524;14525;14526;14527;16647;16648;17484;17485;18074;18075;18076;22803;22804;23267;23268;24327;24328;24899;30516;30517;30518;30519;36161;36162;36163;36164;36165;36166;36167;36168;36169;36170;37138;37139	3289;12936;14524;16648;17484;18076;22804;23268;24328;24899;30517;36163;37139
C3JYW2	C3JYW2	14	14	14	>tr|C3JYW2|C3JYW2_PSEFS Dihydrolipoyl dehydrogenase OS=Pseudomonas fluorescens (strain SBW25) GN=PFLU_3967 PE=4 SV=1	1	14	14	14	49	49	49	48.493	459	459	0	147.04	0.91698	0.95014	17.649	15	0	Median	1.1033	1.0302	24.649	15	0	Median	1.3229	1.2676	18.709	15	0	Median	3136800000	1018000000	872140000	1246700000				190	80;1017;1235;4628;6554;6668;7690;7815;7877;9057;10176;12633;12695;14017	True;True;True;True;True;True;True;True;True;True;True;True;True;True	85;1080;1315;1316;1317;4960;7023;7148;8209;8338;8403;9650;10965;10966;13575;13576;13642;15043	116;117;1558;1874;1875;1876;1877;1878;7441;10564;10565;10722;10723;12363;12530;12614;12615;14422;16509;16510;16511;20258;20259;20355;22365	191;192;193;194;2614;3155;3156;3157;3158;3159;3160;3161;3162;11710;16718;16719;16720;16721;16722;16723;17015;17016;17017;17018;17019;17020;19585;19586;19866;20001;20002;22883;22884;22885;26080;26081;26082;26083;26084;32179;32180;32358;35705	192;2614;3161;11710;16721;17019;19585;19866;20002;22885;26083;32179;32358;35705
C3JYW3	C3JYW3	20	20	20	>tr|C3JYW3|C3JYW3_PSEFS Branched-chain-amino-acid aminotransferase OS=Pseudomonas fluorescens (strain SBW25) GN=PFLU_3968 PE=3 SV=1	1	20	20	20	79.9	79.9	79.9	36.841	339	339	0	229.51	1.0055	1.0454	22.242	22	0	Median	1.1703	1.1994	19.258	22	0	Median	1.2593	1.196	24.144	22	0	Median	8048800000	2483100000	2643500000	2922200000				191	152;1991;2316;2875;3406;3407;4089;4090;4852;5223;6174;7205;7923;7968;8077;8429;8908;9801;11291;13362	True;True;True;True;True;True;True;True;True;True;True;True;True;True;True;True;True;True;True;True	161;2139;2489;3084;3650;3651;4382;4383;5194;5613;6620;7707;8451;8500;8613;8979;8980;9488;10556;12133;12134;14343;14344	222;223;224;3086;3679;3680;3681;4683;4684;5500;5501;5502;5503;6536;6537;7772;8361;10001;10002;11647;11648;12681;12743;12744;12911;12912;13487;13488;13489;13490;14183;15825;18189;18190;21353;21354;21355;21356	383;384;385;5089;5897;5898;5899;5900;7281;7282;7283;7284;7285;8644;8645;8646;8647;8648;8649;8650;8651;8652;8653;8654;8655;8656;8657;8658;10346;10347;12257;12258;13300;13301;13302;13303;15750;15751;15752;15753;18484;18485;20095;20096;20097;20213;20214;20486;20487;20488;20489;20490;21341;21342;21343;21344;21345;21346;21347;21348;22478;22479;22480;22481;25077;25078;25079;28746;28747;28748;34013;3401…	384;5089;5897;7284;8648;8652;10346;10347;12258;13302;15752;18484;20095;20214;20487;21343;22479;25078;28748;34018
C3JYW4	C3JYW4	3	3	3	>tr|C3JYW4|C3JYW4_PSEFS Putative acetyltransferase OS=Pseudomonas fluorescens (strain SBW25) GN=PFLU_3969 PE=4 SV=1	1	3	3	3	16.8	16.8	16.8	32.26	297	297	0	20.515	1.2818	1.308	23.02	3	0	Median	1.2633	1.1545	47.22	3	0	Median	1.0697	0.98113	49.399	3	0	Median	178650000	53822000	62899000	61926000				192	2887;11882;12832	True;True;True	3096;12771;13788	4702;4703;4704;19110;20572	7312;7313;7314;7315;30233;30234;32732	7313;30234;32732
C3JYW5	C3JYW5	2	2	2	>tr|C3JYW5|C3JYW5_PSEFS Ornithine cyclodeaminase OS=Pseudomonas fluorescens (strain SBW25) GN=PFLU_3970 PE=4 SV=1	1	2	2	2	6.9	6.9	6.9	38.144	348	348	0	6.2562	1.2456	1.2793	48.385	2	2	Median	1.1918	1.2106	70.189	2	2	Median	0.95683	0.91757	19.2	2	2	Median	49540000	16114000	18094000	15331000				193	13571;14747	True;True	14565;15813	21679;23429;23430	34561;37441;37442	34561;37441
C3JYX0	C3JYX0	11	11	11	>tr|C3JYX0|C3JYX0_PSEFS Putative L-ornithine 5-monooxygenase OS=Pseudomonas fluorescens (strain SBW25) GN=PFLU_3975 PE=4 SV=1	1	11	11	11	29.7	29.7	29.7	49.359	445	445	0	55.192	0.17965	0.18652	38.118	14	13	Median	0.047024	0.045182	104.91	13	12	Median	0.23392	0.21172	96.158	13	12	Median	1967100000	1597200000	303410000	66462000				194	1060;1652;6939;7660;9106;9357;9396;10030;11920;13289;14698	True;True;True;True;True;True;True;True;True;True;True	1126;1778;7428;8178;9700;9975;10032;10807;12811;14267;15763	1620;2554;11129;12314;14500;14501;14502;14905;14986;16250;19167;21236;21237;23363;23364	2725;4250;17711;19518;19519;23011;23012;23013;23672;23807;25686;30327;33820;33821;37326;37327	2725;4250;17711;19519;23011;23672;23807;25686;30327;33820;37326
C3JYX2	C3JYX2	5	5	5	>tr|C3JYX2|C3JYX2_PSEFS Putative periplasmic protein OS=Pseudomonas fluorescens (strain SBW25) GN=PFLU_3977 PE=3 SV=1	1	5	5	5	18.5	18.5	18.5	42.028	389	389	0	30.314	0.43415	0.44577	57.488	5	3	Median	0.55255	0.53586	28.328	5	3	Median	1.3247	1.2441	57.014	5	3	Median	162880000	77968000	43202000	41706000				195	2118;2120;5231;13404;14018	True;True;True;True;True	2273;2275;5622;14392;15044	3314;3315;3317;8374;21422;22366	5396;5397;5401;13318;34126;34127;35706	5396;5401;13318;34126;35706
C3JYX3	C3JYX3	4	4	4	>tr|C3JYX3|C3JYX3_PSEFS Macrolide export ATP-binding/permease protein MacB OS=Pseudomonas fluorescens (strain SBW25) GN=macB PE=3 SV=1	1	4	4	4	9	9	9	69.76	656	656	0	8.1727	0.49336	0.5121	40.749	4	3	Median	0.73332	0.70986	45.846	4	3	Median	1.1456	1.0661	70.414	4	3	Median	88212000	38066000	22484000	27662000				196	22;412;11965;12621	True;True;True;True	22;435;12858;13563	28;625;19238;20245	54;1039;30454;32157;32158	54;1039;30454;32158
C3JYX4	C3JYX4	3	3	3	>tr|C3JYX4|C3JYX4_PSEFS Outer membrane efflux protein OS=Pseudomonas fluorescens (strain SBW25) GN=PFLU_3979 PE=3 SV=1	1	3	3	3	9.6	9.6	9.6	50.522	467	467	0	18.739	0.5144	0.51015	47.729	3	2	Median	0.52873	0.55886	32.696	3	2	Median	0.94513	0.94049	15.281	3	2	Median	106030000	40781000	34387000	30864000				197	3498;10290;14612	True;True;True	3750;11088;15671	5639;16675;16676;23250	8883;26339;26340;37133;37134;37135	8883;26340;37135
C3JYX7	C3JYX7	13	13	13	>tr|C3JYX7|C3JYX7_PSEFS Putative exported protein OS=Pseudomonas fluorescens (strain SBW25) GN=PFLU_3982 PE=4 SV=1	1	13	13	13	35	35	35	43.21	400	400	0	65.138	2.5996	2.6559	117.43	14	12	Median	5.1171	5.2837	112.94	14	12	Median	1.6244	1.6382	48.561	14	12	Median	634840000	166460000	194240000	274140000				198	1260;1561;2843;3614;3964;7253;8435;10306;11629;13364;13982;14531;14710	True;True;True;True;True;True;True;True;True;True;True;True;True	1352;1684;3051;3876;4246;7756;8987;11104;12509;14346;14347;15006;15583;15775	1922;2405;4641;5809;6341;6342;11728;13498;16698;18749;21360;21361;21362;21363;22312;23132;23379;23380	3231;4004;7213;9175;10038;10039;18597;21357;26375;29627;34026;34027;34028;34029;35611;36934;37362;37363	3231;4004;7213;9175;10039;18597;21357;26375;29627;34029;35611;36934;37362
C3JYY8	C3JYY8	7	7	7	>tr|C3JYY8|C3JYY8_PSEFS Putative zinc-binding dehydrogenase OS=Pseudomonas fluorescens (strain SBW25) GN=PFLU_3993 PE=3 SV=1	1	7	7	7	29	29	29	39.226	359	359	0	43.627	2.4558	2.5634	22.516	3	0	Median	1.3651	1.3466	42.963	3	0	Median	0.96914	0.92411	24.699	3	0	Median	290340000	59957000	118010000	112370000				199	3636;4495;4993;5739;5901;5945;13463	True;True;True;True;True;True;True	3899;4818;5349;6162;6331;6380;14452	5847;7227;8007;8008;9205;9555;9669;21510;21511	9228;11368;11369;12672;12673;14645;15058;15059;15189;15190;34277;34278	9228;11368;12673;14645;15059;15190;34277
C3JYZ1	C3JYZ1	8	8	8	>tr|C3JYZ1|C3JYZ1_PSEFS Putative sugar-binding exported protein OS=Pseudomonas fluorescens (strain SBW25) GN=PFLU_3996 PE=4 SV=1	1	8	8	8	38.4	38.4	38.4	32.331	307	307	0	40.335	2.6866	2.7966	77.063	8	6	Median	3.0187	2.9927	75.796	8	6	Median	0.96868	0.91819	20.323	8	6	Median	439980000	65661000	183140000	191180000				200	2617;4064;4908;6274;7423;9695;10808;14453	True;True;True;True;True;True;True;True	2814;4357;5255;6725;6726;7933;10440;11632;15499	4246;4247;6501;7863;7864;10141;10142;11978;15639;15640;17427;23027	6645;6646;10295;10296;12407;12408;16008;16009;16010;18998;24810;24811;27539;36774	6645;10295;12407;16008;18998;24810;27539;36774
C3JZ22	C3JZ22	2	2	2	>tr|C3JZ22|C3JZ22_PSEFS Putative cytochrome C oxidase subunit OS=Pseudomonas fluorescens (strain SBW25) GN=PFLU_4558 PE=3 SV=1	1	2	2	2	4.2	4.2	4.2	53.494	480	480	0	17.642	NaN	NaN	NaN	1	0	Median	NaN	NaN	NaN	1	0	Median	NaN	NaN	NaN	1	0	Median	78103000	22534000	30134000	25435000				201	8838;11790	True;True	9417;12677	14084;18982	22324;30020;30021;30022	22324;30020
C3JZ23	C3JZ23	1	1	1	>tr|C3JZ23|C3JZ23_PSEFS Chromosome partition protein Smc OS=Pseudomonas fluorescens (strain SBW25) GN=smc PE=3 SV=1	1	1	1	1	1.3	1.3	1.3	131.3	1162	1162	0	6.2561	NaN	NaN	NaN	1	1	Median	NaN	NaN	NaN	1	1	Median	NaN	NaN	NaN	1	1	Median	17428000	8977400	4248200	4202800				202	2941	TRUE	3152	4788	7461	7461
C3JZ24	C3JZ24	4	4	4	>tr|C3JZ24|C3JZ24_PSEFS Putative GntR-family regulatory protein OS=Pseudomonas fluorescens (strain SBW25) GN=PFLU_4591 PE=4 SV=1	1	4	4	4	20.1	20.1	20.1	24.744	219	219	0	16.338	1.0376	1.0434	83.044	5	3	Median	1.9103	1.8385	55.045	5	3	Median	1.1966	1.1024	57.482	5	3	Median	161450000	40368000	55945000	65137000				203	536;1356;5822;9176	True;True;True;True	566;1463;6248;9772	812;2091;9388;9389;14607	1351;3488;3489;3490;14844;14845;23191	1351;3489;14844;23191
C3JZ29	C3JZ29	2	2	2	>tr|C3JZ29|C3JZ29_PSEFS Putative glycerophosphoryl diester phosphodiesterase OS=Pseudomonas fluorescens (strain SBW25) GN=PFLU_4789 PE=4 SV=1	1	2	2	2	6.4	6.4	6.4	41.072	375	375	0	12.846	1.188	1.2228	30.057	3	2	Median	1.1244	1.2621	44.784	3	2	Median	1.1175	1.1502	27.934	3	2	Median	32844000	9756200	12847000	10240000				204	1489;4550	True;True	1604;4877	2297;7305;7306	3823;11499;11500	3823;11500
C3JZ30	C3JZ30	1	1	1	>tr|C3JZ30|C3JZ30_PSEFS Uncharacterized protein OS=Pseudomonas fluorescens (strain SBW25) GN=PFLU_4788 PE=4 SV=1	1	1	1	1	19.6	19.6	19.6	12.233	107	107	0	4.4608	0.56002	0.58772	35.589	2	2	Median	0.43016	0.39503	40.763	2	2	Median	0.76812	0.69578	6.4419	2	2	Median	71071000	45306000	14217000	11548000				205	6807	TRUE	7292	10934;10935	17364;17365	17365
C3JZ33	C3JZ33	3	3	3	>tr|C3JZ33|C3JZ33_PSEFS Putative LysR-family transcriptional regulator OS=Pseudomonas fluorescens (strain SBW25) GN=PFLU_4799 PE=4 SV=1	1	3	3	3	13.1	13.1	13.1	32.881	298	298	0	3.8053	NaN	NaN	NaN	1	1	Median	NaN	NaN	NaN	1	1	Median	NaN	NaN	NaN	1	1	Median	5553800	4501300	561680	490870				206	11851;13325;14188	True;True;True	12740;14305;15221	19072;21296;22615	30173;33923;36079	30173;33923;36079
C3JZ34	C3JZ34	1	1	1	>tr|C3JZ34|C3JZ34_PSEFS Probable short chain dehydrogenase OS=Pseudomonas fluorescens (strain SBW25) GN=PFLU_4800 PE=4 SV=1	1	1	1	1	4	4	4	26.328	252	252	0.003291	2.1184	NaN	NaN	NaN	1	1	Median	NaN	NaN	NaN	1	1	Median	NaN	NaN	NaN	1	1	Median	41155000	12790000	20173000	8192100				207	6553	TRUE	7022	10563	16717	16717
C3JZ37	C3JZ37	4	4	4	>tr|C3JZ37|C3JZ37_PSEFS Uncharacterized protein OS=Pseudomonas fluorescens (strain SBW25) GN=PFLU_4803 PE=4 SV=1	1	4	4	4	37.7	37.7	37.7	18.111	159	159	0	19.199	1.5908	1.6917	79.351	4	4	Median	1.2376	1.2454	86.261	4	4	Median	1.2247	1.1388	57.465	4	4	Median	163040000	67921000	44591000	50532000				208	1354;9133;9230;11837	True;True;True;True	1461;9727;9834;12725	2088;14543;14692;19049	3479;23085;23341;30142	3479;23085;23341;30142
C3JZ41	C3JZ41	5	5	5	>tr|C3JZ41|C3JZ41_PSEFS Uncharacterized protein OS=Pseudomonas fluorescens (strain SBW25) GN=PFLU_4807 PE=4 SV=1	1	5	5	5	28.2	28.2	28.2	23.361	209	209	0	19.085	1.0018	1.0163	12.001	3	0	Median	0.95928	0.91269	31.406	3	0	Median	0.87984	0.81724	8.5759	3	0	Median	197290000	73383000	67672000	56234000				209	1550;4638;8574;9965;11085	True;True;True;True;True	1671;4970;9144;10728;11919	2389;7452;13725;16117;17895;17896	3976;3977;3978;11726;21718;21719;25485;28228;28229	3978;11726;21718;25485;28229
C3JZ42	C3JZ42	8	8	8	>tr|C3JZ42|C3JZ42_PSEFS Putative AraC family transcriptional regulator OS=Pseudomonas fluorescens (strain SBW25) GN=PFLU_4808 PE=4 SV=1	1	8	8	8	53.5	53.5	53.5	19.197	170	170	0	42.809	1.0126	1.0398	38.448	8	0	Median	1.1551	1.1153	39.903	8	0	Median	1.0094	0.9543	15.446	8	0	Median	1361400000	421190000	465590000	474640000				210	1205;1680;5439;5753;6587;9260;13365;13847	True;True;True;True;True;True;True;True	1281;1807;5841;6176;7059;7060;9864;14348;14860	1824;2600;2601;8686;9233;9234;9235;10617;10618;14737;14738;21364;21365;22109	3065;4318;4319;13841;14677;14678;14679;14680;16815;16816;16817;16818;16819;16820;23411;23412;34030;34031;34032;34033;35247	3065;4318;13841;14678;16817;23411;34033;35247
C3JZ43	C3JZ43	8	8	8	>tr|C3JZ43|C3JZ43_PSEFS Putative aminotransferase OS=Pseudomonas fluorescens (strain SBW25) GN=PFLU_4809 PE=4 SV=1	1	8	8	8	27	27	27	44.913	403	403	0	35.59	0.9186	0.92522	15.094	6	0	Median	1.1769	1.1634	27.04	6	0	Median	1.1521	1.1415	18.25	6	0	Median	995700000	296550000	297440000	401710000				211	1384;2366;3792;5070;6294;6641;11917;13103	True;True;True;True;True;True;True;True	1491;2545;4066;5429;5430;6747;6748;7121;12808;14076	2132;3772;3773;3774;6072;8112;8113;10176;10177;10690;19163;20988	3563;3564;6018;6019;6020;9592;9593;12867;12868;12869;12870;16058;16059;16060;16061;16940;30323;33425	3564;6018;9592;12867;16060;16940;30323;33425
C3JZ46	C3JZ46	1	1	1	>tr|C3JZ46|C3JZ46_PSEFS Putative LacI family transcriptional regulator OS=Pseudomonas fluorescens (strain SBW25) GN=PFLU_4812 PE=4 SV=1	1	1	1	1	3.5	3.5	3.5	37.113	342	342	0.0092293	1.8771	NaN	NaN	NaN	1	1	Median	NaN	NaN	NaN	1	1	Median	NaN	NaN	NaN	1	1	Median	17419000	8938300	5271900	3208400				212	4979	TRUE	5332	7975	12605	12605
C3JZ49	C3JZ49	5	5	5	>tr|C3JZ49|C3JZ49_PSEFS Putative glutathione S-transferase like protein OS=Pseudomonas fluorescens (strain SBW25) GN=PFLU_4815 PE=4 SV=1	1	5	5	5	29	29	29	23.811	210	210	0	34.159	1.0468	1.0605	17.549	4	0	Median	1.1642	1.0706	9.5732	4	0	Median	1.0639	0.97723	9.2128	4	0	Median	593350000	207300000	199500000	186550000				213	1865;5239;5722;13239;14832	True;True;True;True;True	2009;5631;6144;14216;15902	2883;2884;2885;8385;8386;8387;8388;9171;9172;9173;21173;23574	4779;4780;4781;13338;13339;13340;13341;13342;14605;14606;14607;14608;14609;33710;33711;37653;37654	4780;13339;14606;33711;37654
C3JZ50	C3JZ50	1	1	1	>tr|C3JZ50|C3JZ50_PSEFS Uncharacterized protein OS=Pseudomonas fluorescens (strain SBW25) GN=PFLU_4816 PE=4 SV=1	1	1	1	1	4.5	4.5	4.5	26.945	245	245	0.00049603	2.9968	NaN	NaN	NaN	1	0	Median	NaN	NaN	NaN	1	0	Median	NaN	NaN	NaN	1	0	Median	40074000	14761000	10604000	14709000				214	6034	TRUE	6475	9803	15423;15424	15423
C3JZ57	C3JZ57	1	1	1	>tr|C3JZ57|C3JZ57_PSEFS Putative exported protein OS=Pseudomonas fluorescens (strain SBW25) GN=PFLU_4824 PE=4 SV=1	1	1	1	1	4.4	4.4	4.4	29.089	272	272	0	4.8178	NaN	NaN	NaN	1	1	Median	NaN	NaN	NaN	1	1	Median	NaN	NaN	NaN	1	1	Median	15133000	4352500	4731100	6049800				215	7392	TRUE	7899	11930;11931	18919;18920	18920
C3JZ58	C3JZ58	1	1	1	>tr|C3JZ58|C3JZ58_PSEFS Peptide deformylase OS=Pseudomonas fluorescens (strain SBW25) GN=def PE=3 SV=1	1	1	1	1	6.7	6.7	6.7	20.07	179	179	0	3.5697	NaN	NaN	NaN	1	0	Median	NaN	NaN	NaN	1	0	Median	NaN	NaN	NaN	1	0	Median	41901000	17717000	13081000	11103000				216	9204	TRUE	9804	14653	23269	23269
C3JZ60	C3JZ60	1	1	1	>tr|C3JZ60|C3JZ60_PSEFS Uncharacterized protein OS=Pseudomonas fluorescens (strain SBW25) GN=PFLU_4828 PE=4 SV=1	1	1	1	1	12.8	12.8	12.8	14.064	125	125	0	3.1421	1.0896	1.1449	18.119	3	3	Median	1.0139	0.94635	19.708	3	3	Median	0.85234	0.80661	5.9962	3	3	Median	58207000	21216000	18064000	18927000				217	2777	TRUE	2983	4520;4521;4522	7060;7061;7062	7060
C3JZ61	C3JZ61	11	11	11	>tr|C3JZ61|C3JZ61_PSEFS Acyl-CoA synthetase (Long-chain-fatty-acid--CoA ligase) OS=Pseudomonas fluorescens (strain SBW25) GN=PFLU_4829 PE=4 SV=1	1	11	11	11	24.5	24.5	24.5	61.548	563	563	0	49.298	1.0654	1.1091	34.453	6	0	Median	0.82037	0.69608	35.19	6	0	Median	0.8974	0.86995	7.8201	6	0	Median	343730000	128840000	117140000	97752000				218	656;1195;2507;3801;4886;5921;7100;7577;7806;9631;12244	True;True;True;True;True;True;True;True;True;True;True	692;1269;2693;4075;5231;6355;7596;8092;8329;10361;13156	995;1800;4048;6081;7828;9605;9606;9607;11441;12200;12515;12516;15504;19654	1652;1653;3021;3022;6372;9607;9608;9609;12360;15120;15121;15122;18170;18171;19329;19330;19331;19849;19850;24595;24596;31153	1652;3021;6372;9609;12360;15120;18170;19329;19849;24596;31153
C3JZ62	C3JZ62	9	9	9	>tr|C3JZ62|C3JZ62_PSEFS Putative long-chain-fatty-acid--CoA ligase OS=Pseudomonas fluorescens (strain SBW25) GN=PFLU_4830 PE=4 SV=1	1	9	9	9	15.8	15.8	15.8	61.512	562	562	0	30.313	1.7103	1.7502	69.355	10	8	Median	1.7587	1.6154	85.09	10	8	Median	0.95771	0.92204	36.806	10	8	Median	336470000	88716000	130260000	117490000				219	657;658;1426;2375;5616;11476;11893;12246;13477	True;True;True;True;True;True;True;True;True	693;694;1535;2554;6033;12332;12782;13158;14466	996;997;2194;3793;8982;18485;19124;19125;19657;21532;21533;21534	1654;1655;3660;6043;14330;29219;29220;30257;30258;31156;34311;34312;34313	1654;1655;3660;6043;14330;29219;30257;31156;34311
C3JZ63	C3JZ63	5	5	5	>tr|C3JZ63|C3JZ63_PSEFS Uncharacterized protein OS=Pseudomonas fluorescens (strain SBW25) GN=PFLU_4831 PE=4 SV=1	1	5	5	5	17.8	17.8	17.8	34.75	314	314	0	6.5666	0.82538	0.87636	27.653	5	4	Median	1.1877	1.0895	89.37	5	4	Median	0.91312	0.87557	87.364	5	4	Median	139930000	42874000	42973000	54087000				220	7331;9321;12013;12014;14759	True;True;True;True;True	7838;9927;12911;12912;15825	11854;14815;19303;19304;23448	18802;23534;30565;30566;30567;37468	18802;23534;30565;30567;37468
C3JZ64	C3JZ64	3	3	3	>tr|C3JZ64|C3JZ64_PSEFS Uncharacterized protein OS=Pseudomonas fluorescens (strain SBW25) GN=PFLU_4832 PE=4 SV=1	1	3	3	3	38.5	38.5	38.5	17.228	156	156	0	43.801	1.6058	1.0523	30.755	4	3	Linear	3.2844	3.2856	83.606	4	3	Linear	2.1017	2.0058	53.816	4	3	Linear	195950000	70827000	66533000	58592000				221	2400;7188;12703	True;True;True	2581;2582;7690;13650	3837;3838;3839;3840;11617;11618;11619;11620;20366	6103;6104;6105;6106;18441;18442;18443;18444;18445;18446;32373;32374;32375	6104;18446;32374
C3JZ65	C3JZ65	2	2	2	>tr|C3JZ65|C3JZ65_PSEFS Uncharacterized protein OS=Pseudomonas fluorescens (strain SBW25) GN=PFLU_4833 PE=4 SV=1	1	2	2	2	20.6	20.6	20.6	16.943	155	155	0	16.656	1.2027	1.2504	22.931	2	1	Median	0.93357	0.9047	15.1	2	1	Median	0.95058	0.90701	38.942	2	1	Median	98064000	30864000	41053000	26147000				222	1014;3576	True;True	1077;3833	1553;5749	2607;9070;9071;9072	2607;9071
C3JZ68	C3JZ68	7	7	7	>tr|C3JZ68|C3JZ68_PSEFS KHG/KDPG aldolase OS=Pseudomonas fluorescens (strain SBW25) GN=PFLU_4836 PE=4 SV=1	1	7	7	7	37	37	37	24.212	230	230	0	32.238	0.72509	0.75272	25.903	6	0	Median	0.85731	0.84486	35.395	6	0	Median	1.2073	1.1318	21.153	6	0	Median	789380000	300350000	204680000	284350000				223	1016;3529;3840;6556;6674;7826;13007	True;True;True;True;True;True;True	1079;3784;4115;7025;7154;8349;13970	1557;5681;6136;10567;10731;12543;12544;20822	2611;2612;2613;8962;9709;9710;9711;16725;16726;17029;19890;19891;19892;33131	2611;8962;9711;16726;17029;19892;33131
C3JZ69	C3JZ69	9	9	9	>tr|C3JZ69|C3JZ69_PSEFS Putative 6-phosphogluconolactonase OS=Pseudomonas fluorescens (strain SBW25) GN=PFLU_4837 PE=4 SV=1	1	9	9	9	46.7	46.7	46.7	25.628	242	242	0	51.109	0.76486	0.79771	17.512	5	0	Median	1.0306	0.94893	13.389	5	0	Median	1.1225	1.0221	10.733	5	0	Median	1170000000	426250000	338990000	404770000				224	1317;2044;8700;9058;10407;11692;12594;14192;14550	True;True;True;True;True;True;True;True;True	1420;2196;9275;9651;11207;12575;13536;15225;15606	2025;3182;13894;14423;14424;14425;14426;14427;16841;18838;20207;22619;23163	3380;3381;5217;22012;22013;22886;22887;22888;22889;22890;26595;29784;29785;29786;29787;32081;32082;32083;36085;36086;36982	3381;5217;22012;22890;26595;29786;32083;36086;36982
C3JZ70	C3JZ70	19	19	18	>tr|C3JZ70|C3JZ70_PSEFS Glucose-6-phosphate 1-dehydrogenase OS=Pseudomonas fluorescens (strain SBW25) GN=zwf PE=3 SV=1	1	19	19	18	40.8	40.8	39.3	54.892	488	488	0	107.53	1.1702	1.1937	20.501	14	0	Median	1.4602	1.3946	25.787	14	0	Median	1.274	1.1615	13.593	14	0	Median	1708300000	516850000	531540000	659940000				225	253;938;2883;3283;3629;5247;6109;6994;7109;7246;7827;8411;8776;8932;11321;13873;14290;14406;14416	True;True;True;True;True;True;True;True;True;True;True;True;True;True;True;True;True;True;True	266;996;3092;3519;3892;5639;6554;7485;7605;7749;8350;8958;9354;9516;12165;14893;15326;15451;15461	369;370;1434;1435;1436;4697;4698;5316;5833;8396;9909;11233;11453;11454;11455;11717;12545;13460;13997;14223;18230;22150;22151;22152;22764;22956;22972	631;632;2396;2397;2398;2399;2400;7307;7308;8323;8324;9204;13354;15594;17858;18189;18190;18191;18583;19893;21299;21300;22184;22535;22536;22537;28821;28822;28823;35310;35311;35312;35313;36340;36655;36656;36681;36682;36683	631;2400;7307;8324;9204;13354;15594;17858;18190;18583;19893;21300;22184;22535;28823;35312;36340;36656;36681
C3JZ71	C3JZ71	7	7	7	>tr|C3JZ71|C3JZ71_PSEFS Hex regulon repressor OS=Pseudomonas fluorescens (strain SBW25) GN=PFLU_4840 PE=4 SV=1	1	7	7	7	27.7	27.7	27.7	31.584	289	289	0	23.436	1.0138	1.0095	21.657	8	6	Median	1.1544	1.0796	28.273	8	6	Median	1.1077	1.0449	13.968	8	6	Median	270310000	88256000	86729000	95326000				226	1722;4287;5501;7221;8762;9922;12966	True;True;True;True;True;True;True	1856;4599;5910;7723;9340;10682;13929	2666;2667;6895;8791;8792;11668;13981;16039;20762;20763	4442;4443;10863;13996;13997;18513;22161;25384;25385;25386;33043;33044	4442;10863;13997;18513;22161;25385;33043
C3JZ73	C3JZ73	10	10	10	>tr|C3JZ73|C3JZ73_PSEFS Porin OS=Pseudomonas fluorescens (strain SBW25) GN=PFLU_4842 PE=3 SV=1	1	10	10	10	31.9	31.9	31.9	49.708	448	448	0	98.584	1.3173	1.3866	33.673	6	0	Median	1.1963	1.1823	25.125	6	0	Median	1.1235	1.1066	36.467	6	0	Median	1890400000	861850000	532100000	496420000				227	703;2984;5273;5478;8131;9044;9672;11032;13149;14853	True;True;True;True;True;True;True;True;True;True	745;746;3195;5668;5886;8668;9637;10416;11863;14124;15925	1063;1064;1065;4840;8443;8444;8753;8754;13006;13007;14403;15591;15592;15593;17807;21054;23608;23609	1768;1769;1770;7558;13443;13444;13943;13944;13945;20626;20627;22856;22857;24732;24733;24734;28090;33520;33521;33522;37702;37703;37704;37705	1769;7558;13444;13943;20626;22856;24733;28090;33522;37703
C3JZ74	C3JZ74	9	9	9	>tr|C3JZ74|C3JZ74_PSEFS ABC transport system, ATP-binding component OS=Pseudomonas fluorescens (strain SBW25) GN=PFLU_4843 PE=3 SV=1	1	9	9	9	30.3	30.3	30.3	42.064	386	386	0	30.43	0.89261	0.9396	26.477	5	0	Median	1.1173	1.0727	18.77	5	0	Median	1.1453	1.1085	34.27	5	0	Median	406330000	111400000	143250000	151680000				228	2289;6945;7448;8020;8456;9091;9352;9836;13735	True;True;True;True;True;True;True;True;True	2459;7434;7959;8553;9008;9684;9969;10592;14737	3630;11136;12016;12822;13527;14473;14898;15875;21925	5827;17723;17724;19060;20337;21412;21413;21414;22973;23660;25164;25165;34948	5827;17723;19060;20337;21414;22973;23660;25165;34948
C3JZ77	C3JZ77	24	24	24	>tr|C3JZ77|C3JZ77_PSEFS Maltose-binding protein OS=Pseudomonas fluorescens (strain SBW25) GN=PFLU_4846 PE=4 SV=1	1	24	24	24	59.1	59.1	59.1	45.64	428	428	0	247.21	1.1151	1.148	14.059	17	0	Median	1.2365	1.2296	24.675	16	0	Median	1.1783	1.1389	32.626	17	0	Median	4010300000	1122800000	1304100000	1583400000				229	201;533;672;1197;1701;2236;2268;2426;2815;5267;5268;5318;5477;9378;10031;10032;12974;13066;13916;14057;14292;14424;14425;14619	True;True;True;True;True;True;True;True;True;True;True;True;True;True;True;True;True;True;True;True;True;True;True;True	212;563;710;1271;1272;1834;2399;2434;2435;2610;3023;5662;5663;5716;5885;10006;10007;10808;10809;13937;14035;14036;14938;15085;15328;15469;15470;15678	301;807;1016;1802;1803;1804;1805;1806;1807;2642;3530;3531;3532;3595;3596;3892;4596;8434;8435;8436;8437;8509;8752;14950;14951;16251;16252;16253;16254;20777;20922;20923;20924;22217;22218;22424;22767;22983;22984;22985;23259;23260	506;1340;1341;1342;1343;1344;1684;1685;1686;3026;3027;3028;3029;3030;3031;3032;3033;3034;3035;3036;3037;3038;3039;3040;4385;4386;4387;5682;5683;5684;5776;5777;5778;5779;6173;6174;7159;7160;7161;7162;13425;13426;13427;13428;13429;13430;13431;13432;13433;13434;13565;13566;13942;23752;23753;23754;23755;25687;25688;25689;25690;25691;25692;25693;33060;33315;33316;33317;35435;35436;35794;36343;36344;36…	506;1342;1684;3028;4387;5683;5776;6174;7162;13431;13433;13566;13942;23754;25690;25693;33060;33316;35436;35794;36343;36698;36700;37147
C3JZ78	C3JZ78	3	3	3	>tr|C3JZ78|C3JZ78_PSEFS Uncharacterized protein OS=Pseudomonas fluorescens (strain SBW25) GN=PFLU_4847 PE=4 SV=1	1	3	3	3	8.6	8.6	8.6	46.158	419	419	0	8.3094	0.96707	0.99046	16.317	3	1	Plateau	1.3384	1.2885	29.477	3	1	Median	1.1515	1.0679	31.158	3	1	Median	68107000	18086000	22265000	27756000				230	8719;9168;12251	True;True;True	9295;9763;13163	13919;14594;19662	22074;23171;31164	22074;23171;31164
C3JZ81	C3JZ81	7	7	7	>tr|C3JZ81|C3JZ81_PSEFS Putative exported protein OS=Pseudomonas fluorescens (strain SBW25) GN=PFLU_4850 PE=4 SV=1	1	7	7	7	41.1	41.1	41.1	25.255	236	236	0	51.74	1.1708	1.1851	23.097	4	0	Median	1.0947	1.1092	13.161	4	0	Median	0.98414	0.96293	3.5968	4	0	Median	392030000	116220000	149760000	126050000				231	3391;6206;8753;9870;10699;11098;14211	True;True;True;True;True;True;True	3634;6653;9331;10626;11520;11932;15244	5479;5480;10045;13972;15930;15931;15932;15933;15934;17294;17916;17917;17918;17919;22644	8609;8610;15821;15822;15823;22150;25237;25238;25239;25240;25241;27304;28262;28263;28264;28265;28266;36136;36137;36138	8610;15822;22150;25239;27304;28263;36137
C3JZ82	C3JZ82	2	2	2	>tr|C3JZ82|C3JZ82_PSEFS Putative dehydrogenase OS=Pseudomonas fluorescens (strain SBW25) GN=PFLU_4851 PE=4 SV=1	1	2	2	2	9.9	9.9	9.9	37.03	332	332	0	7.0763	1.1044	1.1563	5.9631	2	2	Median	0.93151	0.89109	33.74	2	2	Median	0.84347	0.79259	38.241	2	2	Median	27841000	8506100	8868000	10467000				232	4468;13280	True;True	4791;14258	7191;21226	11303;33801	11303;33801
C3JZ84	C3JZ84	5	5	5	>tr|C3JZ84|C3JZ84_PSEFS Uncharacterized protein OS=Pseudomonas fluorescens (strain SBW25) GN=PFLU_4853 PE=4 SV=1	1	5	5	5	50.4	50.4	50.4	14.132	133	133	0	32.495	1.1219	1.1732	10.666	4	0	Median	1.4685	1.4109	21.695	4	0	Median	1.33	1.2165	8.1263	4	0	Median	1506700000	395440000	470610000	640660000				233	587;1161;3490;6633;11630	True;True;True;True;True	620;1232;3741;7113;12510	895;1748;5626;10682;18750	1496;1497;2937;2938;2939;8864;16923;16924;29628	1497;2939;8864;16923;29628
C3JZ86	C3JZ86	8	8	8	>tr|C3JZ86|C3JZ86_PSEFS Superoxide dismutase OS=Pseudomonas fluorescens (strain SBW25) GN=PFLU_4855 PE=3 SV=1	1	8	8	8	50.5	50.5	50.5	21.977	198	198	0	90.253	1.6819	1.8357	31.2	8	0	Median	1.6155	1.6349	30.646	8	0	Median	0.98796	0.95716	14.94	8	0	Median	7574100000	1984200000	2644700000	2945300000				234	478;3607;4110;4361;5774;12425;12741;14955	True;True;True;True;True;True;True;True	508;3869;4404;4677;6197;13352;13690;16034	727;728;729;730;5799;6575;6576;7021;9278;9279;9280;19946;20420;20421;23752	1214;1215;1216;1217;1218;1219;9155;10395;10396;10397;11045;11046;11047;14729;14730;14731;14732;31631;31632;31633;32456;32457;32458;32459;32460;32461;32462;32463;32464;37952;37953;37954	1217;9155;10396;11046;14729;31631;32459;37952
C3JZ87	C3JZ87	3	3	3	>tr|C3JZ87|C3JZ87_PSEFS Putative signaling protein OS=Pseudomonas fluorescens (strain SBW25) GN=PFLU_4858 PE=4 SV=1	1	3	3	3	3.4	3.4	3.4	77	683	683	0	4.1105	0.85728	0.86815	62.701	3	1	Median	0.66172	0.67531	56.905	3	1	Median	0.81809	0.80272	6.0837	3	1	Plateau	99761000	45713000	30408000	23641000				235	834;3254;14266	True;True;True	884;3488;15302	1276;5267;22723	2123;2124;8247;36284	2123;8247;36284
C3JZ88	C3JZ88	15	15	15	>tr|C3JZ88|C3JZ88_PSEFS Putative exported protein OS=Pseudomonas fluorescens (strain SBW25) GN=PFLU_4859 PE=4 SV=1	1	15	15	15	48.5	48.5	48.5	47.261	447	447	0	182.82	1.0103	1.0556	26.498	17	0	Median	0.95616	0.97483	32.099	17	0	Median	1.0242	0.96764	19.58	17	0	Median	7936800000	2450900000	2849500000	2636400000				236	320;1637;1638;1843;2097;2429;6690;7952;8999;9485;10178;10748;12083;12507;13963	True;True;True;True;True;True;True;True;True;True;True;True;True;True;True	339;1763;1764;1984;1985;2250;2613;7170;8483;9589;10158;10159;10968;11570;12986;13441;14987	481;2530;2531;2532;2846;2847;2848;2849;3276;3277;3278;3896;10749;10750;12721;14337;15180;15181;15182;15183;15184;15185;16513;17353;19405;20077;20078;20079;20080;20081;22286	809;810;811;4206;4207;4208;4209;4210;4211;4212;4213;4713;4714;4715;4716;4717;4718;5347;5348;5349;6180;6181;6182;17064;17065;17066;17067;17068;17069;20171;20172;20173;22725;22726;22727;24130;24131;24132;24133;24134;24135;24136;24137;26087;26088;27407;27408;27409;30732;30733;31865;31866;31867;31868;31869;31870;31871;35568;35569	809;4207;4209;4714;5349;6181;17065;20172;22727;24136;26088;27408;30733;31868;35568
C3JZA4	C3JZA4	1	1	1	>tr|C3JZA4|C3JZA4_PSEFS Putative 4-aminobutyrate aminotransferase OS=Pseudomonas fluorescens (strain SBW25) GN=PFLU_4036 PE=3 SV=1	1	1	1	1	3.2	3.2	3.2	46.314	434	434	0.00098377	2.8591	NaN	NaN	NaN	1	1	Median	NaN	NaN	NaN	1	1	Median	NaN	NaN	NaN	1	1	Median	14293000	8472000	3544300	2276500				237	11459	TRUE	12312	18453	29162	29162
C3JZB5	C3JZB5	7	7	7	>tr|C3JZB5|C3JZB5_PSEFS Putative ABC transport protein, solute binding component OS=Pseudomonas fluorescens (strain SBW25) GN=PFLU_4047 PE=4 SV=1	1	7	7	7	17.8	17.8	17.8	59.393	545	545	0	32.716	1.0707	1.0859	57.804	8	7	Median	0.98774	1.0028	49.655	7	6	Median	1.0883	1.0041	71.337	7	6	Median	316970000	97941000	128250000	90770000				238	1171;1523;4928;5848;12979;14219;14682	True;True;True;True;True;True;True	1243;1643;5276;6274;13942;15252;15746	1763;2350;7900;9449;9450;20784;20785;22655;22656;23343	2965;3921;12480;14924;14925;33069;33070;36157;36158;37288;37289;37290	2965;3921;12480;14924;33069;36158;37289
C3JZB8	C3JZB8	2	2	2	>tr|C3JZB8|C3JZB8_PSEFS Putative acetyltransferase OS=Pseudomonas fluorescens (strain SBW25) GN=PFLU_4050 PE=4 SV=1	1	2	2	2	7.8	7.8	7.8	30.42	283	283	0	4.6474	0.4977	0.52477	79.733	2	1	Median	0.73304	0.69776	44.611	2	1	Median	1.1992	1.1134	6.0453	2	1	Median	34803000	14435000	8668600	11699000				239	4721;14054	True;True	5058;15082	7576;22421	11921;35789	11921;35789
C3JZF0	C3JZF0	1	1	1	>tr|C3JZF0|C3JZF0_PSEFS Putative beta-glucosidase OS=Pseudomonas fluorescens (strain SBW25) GN=PFLU_4082 PE=4 SV=1	1	1	1	1	1	1	1	99.791	926	926	0.005597	2.0168	NaN	NaN	NaN	1	0	Median	NaN	NaN	NaN	1	0	Median	NaN	NaN	NaN	1	0	Median	504420000	210170000	149620000	144630000				240	6067	TRUE	6510	9850	15507	15507
C3JZG6	C3JZG6	3	3	3	>tr|C3JZG6|C3JZG6_PSEFS Putative substrate-binding component of ABC transporter OS=Pseudomonas fluorescens (strain SBW25) GN=PFLU_4099 PE=4 SV=1	1	3	3	3	14.2	14.2	14.2	29.365	268	268	0	14.195	1.8716	1.957	34.969	5	5	Median	2.1585	2.3132	31.302	5	5	Median	1.4748	1.4261	28.173	5	5	Linear	135810000	21558000	49374000	64881000				241	9246;11143;12480	True;True;True	9850;11978;13410	14716;14717;17978;20027;20028	23380;23381;28372;31790;31791	23380;28372;31790
C3JZH1	C3JZH1	2	2	2	>tr|C3JZH1|C3JZH1_PSEFS LysR-family transcriptional regulator OS=Pseudomonas fluorescens (strain SBW25) GN=PFLU_4531 PE=4 SV=1	1	2	2	2	8.1	8.1	8.1	34.041	307	307	0	7.7739	NaN	NaN	NaN	1	1	Median	NaN	NaN	NaN	1	1	Median	NaN	NaN	NaN	1	1	Median	36379000	12150000	13777000	10451000				242	1172;12185	True;True	1244;13094	1764;19557	2966;30979	2966;30979
C3JZH3	C3JZH3	4	2	2	>tr|C3JZH3|C3JZH3_PSEFS Putative cytochrome oxidase subunit OS=Pseudomonas fluorescens (strain SBW25) GN=PFLU_4559 PE=4 SV=1	1	4	2	2	28.7	14.9	14.9	22.442	202	202	0	11.048	1.097	1.1183	2.9918	3	0	Median	1.136	1.1096	11.701	3	0	Median	0.96137	0.96474	16.225	3	0	Median	384230000	113720000	144430000	126090000				243	9539;10171;12460;14707	True;False;True;False	10238;10239;10960;13390;15772	15324;15325;15326;16503;19999;20000;23375	24315;24316;24317;24318;26069;26070;26071;31741;31742;31743;31744;31745;37352;37353;37354	24318;26071;31742;37354
C3JZH8	C3JZH8	5	5	5	>tr|C3JZH8|C3JZH8_PSEFS Guanine deaminase OS=Pseudomonas fluorescens (strain SBW25) GN=PFLU_4595 PE=4 SV=1	1	5	5	5	13.8	13.8	13.8	47.912	434	434	0	14.111	0.85891	0.88156	48.664	4	4	Median	1.4229	1.4644	86.176	4	4	Median	1.5735	1.5658	36.813	4	4	Median	106280000	35212000	26531000	44539000				244	736;9325;9703;11606;12294	True;True;True;True;True	782;9931;10449;12472;13211	1124;14823;15654;15655;15656;18697;19733	1868;23544;24830;24831;24832;24833;29550;31281	1868;23544;24831;29550;31281
C3JZI1	C3JZI1	1	1	1	>tr|C3JZI1|C3JZI1_PSEFS Putative glycine betaine/L-proline-binding protein ABC transporter component OS=Pseudomonas fluorescens (strain SBW25) GN=PFLU_4652 PE=4 SV=1	1	1	1	1	2.9	2.9	2.9	33.511	311	311	0.0042076	2.0458	NaN	NaN	NaN	1	1	Median	NaN	NaN	NaN	1	1	Median	NaN	NaN	NaN	1	1	Median	30219000	8285300	11652000	10282000				245	214	TRUE	226	321	543	543
C3JZJ0	C3JZJ0	2	2	2	>tr|C3JZJ0|C3JZJ0_PSEFS Uncharacterized protein OS=Pseudomonas fluorescens (strain SBW25) GN=PFLU_4872 PE=4 SV=1	1	2	2	2	8.8	8.8	8.8	35.215	319	319	0	18.679	1.4842	1.5263	36.077	2	1	Median	1.3905	1.2963	22.393	2	1	Median	0.78861	0.73812	8.4038	2	1	Median	78846000	22156000	32358000	24332000				246	4387;14613	True;True	4705;15672	7062;23251;23252	11100;11101;37136;37137	11101;37137
C3JZJ6	C3JZJ6	3	3	3	>tr|C3JZJ6|C3JZJ6_PSEFS Putative dioxygenase OS=Pseudomonas fluorescens (strain SBW25) GN=PFLU_4108 PE=4 SV=1	1	3	3	3	14.5	14.5	14.5	31.006	283	283	0	6.4263	0.92965	0.97779	7.737	2	1	Median	0.94522	0.93577	49.179	2	1	Median	1.0098	0.9851	38.661	2	1	Median	35952000	11698000	11509000	12745000				247	7487;9785;13954	True;True;True	7998;10539;14978	12073;15801;22273	19147;25040;35551	19147;25040;35551
C3JZL6	C3JZL6	4	4	4	>tr|C3JZL6|C3JZL6_PSEFS Uncharacterized protein OS=Pseudomonas fluorescens (strain SBW25) GN=PFLU_4126B PE=4 SV=1	1	4	4	4	20.8	20.8	20.8	28.915	260	260	0	23.954	1.2519	1.2715	45.822	3	0	Median	0.82245	0.77036	65.739	3	0	Median	0.95526	0.88259	42.407	3	0	Median	327150000	107370000	113820000	105960000				248	7412;7988;11057;14637	True;True;True;True	7922;8520;11890;15699	11959;12774;17849;23285	18965;20255;20256;20257;28156;37189	18965;20256;28156;37189
C3JZL7	C3JZL7	3	3	3	>tr|C3JZL7|C3JZL7_PSEFS Uncharacterized protein OS=Pseudomonas fluorescens (strain SBW25) GN=PFLU_4126C PE=4 SV=1	1	3	3	3	20	20	20	17.484	155	155	0	18.432	0.82293	0.86123	15.056	4	0	Median	0.81139	0.76117	14.665	4	0	Median	1.0263	0.92277	23.693	4	0	Median	494450000	182150000	152240000	160060000				249	6236;8741;10198	True;True;True	6684;9319;10989;10990	10090;13958;16540;16541	15896;15897;15898;15899;22125;22126;22127;26128;26129;26130;26131	15898;22125;26128
C3JZN0	C3JZN0	3	3	3	>tr|C3JZN0|C3JZN0_PSEFS MerR-family transcriptional regulator OS=Pseudomonas fluorescens (strain SBW25) GN=PFLU_4141 PE=4 SV=1	1	3	3	3	33.1	33.1	33.1	13.926	118	118	0	12.18	0.78053	0.80228	27.708	3	0	Median	0.83917	0.88451	36.372	3	0	Median	0.94184	0.92113	5.0562	3	0	Median	82497000	27063000	27354000	28080000				250	10341;14689;14988	True;True;True	11139;15753;16067	16746;23351;23794	26445;37305;37306;38029;38030;38031	26445;37305;38030
C3JZN1	C3JZN1	7	7	7	>sp|C3JZN1|IHFA_PSEFS Integration host factor subunit alpha OS=Pseudomonas fluorescens (strain SBW25) GN=ihfA PE=3 SV=1	1	7	7	7	59	59	59	11.476	100	100	0	23.841	1.2368	1.2268	12.253	5	0	Median	1.1134	1.1657	26.01	5	0	Median	1.0429	1.0263	17.103	5	0	Median	571120000	194500000	189250000	187370000				251	1495;5694;8885;9289;9290;12250;14329	True;True;True;True;True;True;True	1612;6114;9465;9894;9895;13162;15369	2307;9102;14159;14776;14777;19661;22833	3835;3836;14528;22430;23476;23477;31161;31162;31163;36440;36441;36442	3835;14528;22430;23476;23477;31163;36440
C3JZN2	C3JZN2	18	18	18	>tr|C3JZN2|C3JZN2_PSEFS Phenylalanine--tRNA ligase beta subunit OS=Pseudomonas fluorescens (strain SBW25) GN=pheT PE=3 SV=1	1	18	18	18	29.5	29.5	29.5	86.382	792	792	0	83.7	1.0955	1.1038	22.247	14	0	Median	1.218	1.1027	21.967	14	0	Median	1.0537	0.98247	21.214	14	0	Median	2003300000	633130000	704660000	665550000				252	336;2161;2439;3442;3660;4385;4386;5620;5657;6642;7779;9138;9170;10122;11470;11767;12493;13097	True;True;True;True;True;True;True;True;True;True;True;True;True;True;True;True;True;True	355;2319;2624;3692;3926;4702;4703;4704;6038;6075;7122;8302;9732;9765;10904;12325;12652;13425;14069	506;507;508;3394;3915;3916;5557;5881;5882;7057;7058;7059;7060;7061;8987;9039;10691;12482;14548;14596;16391;18475;18946;20050;20978	847;848;849;850;5499;5500;5501;5502;6212;6213;8759;8760;8761;9276;9277;11095;11096;11097;11098;11099;14336;14337;14338;14430;14431;14432;16941;19788;19789;23096;23173;23174;23175;25919;29205;29206;29207;29961;29962;29963;31826;31827;33409;33410;33411;33412	848;5502;6213;8760;9277;11095;11098;14336;14432;16941;19788;23096;23175;25919;29205;29962;31827;33411
C3JZN3	C3JZN3	10	10	10	>sp|C3JZN3|SYFA_PSEFS Phenylalanine--tRNA ligase alpha subunit OS=Pseudomonas fluorescens (strain SBW25) GN=pheS PE=3 SV=1	1	10	10	10	32.5	32.5	32.5	37.916	338	338	0	62.941	0.96814	1.0093	21.101	7	0	Median	0.8259	0.79412	31.652	7	0	Median	1.0056	0.91763	13.68	7	0	Median	787140000	278490000	277690000	230960000				253	2395;5312;5442;6982;7035;7279;7791;12312;12458;12547	True;True;True;True;True;True;True;True;True;True	2576;5710;5845;7473;7527;7782;8314;13231;13388;13483	3828;3829;8502;8690;11207;11208;11303;11769;12495;19765;19995;19996;20135	6092;6093;13551;13552;13848;13849;13850;17827;17828;17829;17830;17986;18672;18673;18674;19816;19817;19818;31329;31730;31731;31954;31955	6093;13551;13849;17827;17986;18673;19817;31329;31730;31954
C3JZN4	C3JZN4	4	4	4	>sp|C3JZN4|RL20_PSEFS 50S ribosomal protein L20 OS=Pseudomonas fluorescens (strain SBW25) GN=rplT PE=3 SV=1	1	4	4	4	23.7	23.7	23.7	13.356	118	118	0	23.204	0.86866	0.87723	9.0347	3	0	Median	0.85906	0.86541	10.449	3	0	Median	0.92029	0.89132	12.49	3	0	Median	876890000	331850000	254220000	290820000				254	1528;1740;6981;13610	True;True;True;True	1648;1875;7472;14604	2357;2692;11206;21748	3930;3931;3932;4479;4480;4481;17826;34655;34656;34657;34658	3930;4480;17826;34655
C3JZN5	C3JZN5	1	1	1	>sp|C3JZN5|RL35_PSEFS 50S ribosomal protein L35 OS=Pseudomonas fluorescens (strain SBW25) GN=rpmI PE=3 SV=1	1	1	1	1	18.8	18.8	18.8	7.3678	64	64	0	15.502	0.74228	0.78033	5.7471	2	0	Median	0.78793	0.85829	2.9732	2	0	Median	1.1378	1.0802	7.3018	2	0	Median	1020600000	380280000	294780000	345500000				255	5400	TRUE	5802	8638;8639	13750;13751;13752;13753;13754	13751
C3JZN6	C3JZN6	8	8	8	>sp|C3JZN6|IF3_PSEFS Translation initiation factor IF-3 OS=Pseudomonas fluorescens (strain SBW25) GN=infC PE=3 SV=1	1	8	8	8	54.1	54.1	54.1	20.85	183	183	0	80.257	1.0876	1.1137	20.835	8	0	Median	1.3211	1.3255	21.41	8	0	Median	1.1988	1.1631	18.675	8	0	Median	1097800000	322760000	343930000	431120000				256	3431;4177;4268;5968;7618;8137;10550;13177	True;True;True;True;True;True;True;True	3675;3676;4474;4579;6404;8134;8674;11358;11359;14154	5535;5536;6712;6863;6864;9702;12251;12252;13016;13017;13018;13019;13020;17065;17066;21092	8714;8715;10594;10817;10818;10819;10820;10821;10822;15246;15247;15248;15249;19420;19421;20639;20640;20641;20642;20643;26963;26964;26965;26966;26967;26968;33593;33594;33595	8715;10594;10818;15248;19421;20640;26966;33594
C3JZN7	C3JZN7	19	19	19	>sp|C3JZN7|SYT_PSEFS Threonine--tRNA ligase OS=Pseudomonas fluorescens (strain SBW25) GN=thrS PE=3 SV=1	1	19	19	19	31.6	31.6	31.6	72.559	640	640	0	77.282	0.96623	1.009	32.228	14	0	Median	0.9208	0.87835	21.34	14	0	Median	0.94169	0.84431	26.523	14	0	Median	2095600000	713520000	720060000	661990000				257	446;844;2231;2621;2809;2813;3444;3648;5881;6941;7338;7878;9029;9104;9762;10226;10481;13407;13962	True;True;True;True;True;True;True;True;True;True;True;True;True;True;True;True;True;True;True	471;895;2393;2394;2818;3016;3017;3021;3694;3911;3912;6309;7430;7845;8404;9621;9698;10515;11018;11286;14395;14986	677;1290;3519;3520;3521;3522;3523;4254;4584;4585;4593;5560;5861;5862;9516;9517;11132;11861;12616;14381;14496;14497;14498;15760;16579;16960;21425;22285	1124;1125;2146;2147;2148;5669;5670;5671;5672;5673;6654;6655;7147;7148;7156;8764;9247;9248;9249;15008;15009;17716;18817;18818;20003;20004;22818;23007;23008;23009;24993;26183;26184;26786;34134;34135;34136;35565;35566;35567	1125;2146;5671;6655;7148;7156;8764;9247;15008;17716;18818;20004;22818;23007;24993;26184;26786;34136;35566
C3JZN8	C3JZN8	3	3	3	>tr|C3JZN8|C3JZN8_PSEFS Uncharacterized protein OS=Pseudomonas fluorescens (strain SBW25) GN=PFLU_4149 PE=4 SV=1	1	3	3	3	40.4	40.4	40.4	10.742	104	104	0	46.092	1.3585	1.3971	19.936	4	2	Median	1.2443	1.261	29.492	4	2	Median	0.8687	0.86785	15.974	4	2	Median	266560000	80128000	100070000	86360000				258	2663;3373;6601	True;True;True	2860;3615;3616;7081	4325;5456;5457;5458;10642;10643	6759;8562;8563;8564;8565;8566;16857;16858	6759;8565;16858
C3JZN9	C3JZN9	3	3	3	>tr|C3JZN9|C3JZN9_PSEFS Major cold shock protein OS=Pseudomonas fluorescens (strain SBW25) GN=cspA2 PE=4 SV=1	1	3	3	3	54.3	54.3	54.3	7.6565	70	70	0	19.428	0.84651	0.87068	42.163	3	0	Median	0.80536	0.82901	52.26	3	0	Median	1.0645	0.99046	11.795	3	0	Median	415660000	161750000	120260000	133650000				259	800;3123;4740	True;True;True	848;3345;5077	1224;5050;7601;7602	2034;7887;7888;7889;11968;11969;11970;11971	2034;7887;11968
C3JZP0	C3JZP0	3	3	3	>tr|C3JZP0|C3JZP0_PSEFS Putative lipoprotein OS=Pseudomonas fluorescens (strain SBW25) GN=PFLU_4151 PE=4 SV=1	1	3	3	3	33	33	33	11.258	106	106	0	31.302	0.95961	0.98724	12.517	3	0	Median	0.96516	0.86568	22.822	3	0	Median	0.93452	0.84783	21.283	3	0	Median	703230000	216590000	228830000	257800000				260	48;6528;8600	True;True;True	50;6995;9172	66;10530;13763	101;102;16661;16662;16663;21788;21789;21790	102;16661;21790
C3JZP3	C3JZP3	12	12	12	>tr|C3JZP3|C3JZP3_PSEFS Putative inosine-uridine preferring nucleoside hydrolase OS=Pseudomonas fluorescens (strain SBW25) GN=PFLU_4154 PE=3 SV=1	1	12	12	12	36.8	36.8	36.8	36.708	342	342	0	77.629	0.82443	0.86053	11.592	8	0	Median	0.97197	1.0027	27.662	8	0	Median	1.1547	1.1034	19.514	8	0	Median	1945000000	687740000	562210000	695010000				261	1191;2969;3096;3116;3117;3686;3711;7044;8238;9078;12619;14322	True;True;True;True;True;True;True;True;True;True;True;True	1265;3180;3315;3338;3339;3955;3981;7536;8781;9671;13561;15360	1793;4822;5004;5005;5040;5041;5920;5958;11320;11321;11322;11323;13187;13188;14455;14456;20240;20241;20242;20243;22819	3008;7523;7524;7525;7526;7818;7819;7820;7869;7870;9334;9398;9399;18009;18010;18011;18012;20900;20901;22941;22942;22943;22944;32148;32149;32150;32151;32152;32153;36416	3008;7524;7819;7869;7870;9334;9398;18012;20901;22943;32148;36416
C3JZP4	C3JZP4	2	2	2	>sp|C3JZP4|RBSD_PSEFS D-ribose pyranase OS=Pseudomonas fluorescens (strain SBW25) GN=rbsD PE=3 SV=1	1	2	2	2	22.4	22.4	22.4	14.402	134	134	0	6.442	0.90793	0.91754	33.595	2	0	Median	0.95516	0.907	53.819	2	0	Median	1.0262	0.94937	22.689	2	0	Median	53344000	20794000	16599000	15952000				262	10667;12623	True;True	11487;13565	17242;20247	27226;32162	27226;32162
C3JZP5	C3JZP5	3	3	3	>tr|C3JZP5|C3JZP5_PSEFS Ribokinase OS=Pseudomonas fluorescens (strain SBW25) GN=rbsK PE=3 SV=1	1	3	3	3	16.1	16.1	16.1	30.766	305	305	0	20.02	0.87321	0.90926	42.913	5	4	Median	0.92202	0.86962	75.781	5	4	Median	0.98863	0.98528	36.563	5	4	Median	194050000	69103000	59572000	65376000				263	21;561;589	True;True;True	21;592;622	25;26;27;851;898;899	49;50;51;52;53;1416;1500;1501	53;1416;1500
C3JZP8	C3JZP8	6	6	6	>tr|C3JZP8|C3JZP8_PSEFS Putative ribose transport system, ATP-binding protein OS=Pseudomonas fluorescens (strain SBW25) GN=PFLU_4159 PE=4 SV=1	1	6	6	6	15.5	15.5	15.5	55.432	517	517	0	29.781	1.1538	1.1724	2.7228	3	0	Median	1.3289	1.3848	18.433	3	0	Median	1.3334	1.217	8.2607	3	0	Median	222570000	67699000	68723000	86152000				264	1222;3311;11388;11693;11775;12884	True;True;True;True;True;True	1300;3549;12238;12576;12662;13845	1852;5358;18337;18338;18839;18959;20645	3112;3113;8397;8398;8399;28994;28995;29788;29984;29985;32862	3112;8397;28995;29788;29985;32862
C3JZP9;REV__C3JZP9	C3JZP9	19;1	19;1	19;1	>tr|C3JZP9|C3JZP9_PSEFS Putative ribose transport system, substrate-binding protein OS=Pseudomonas fluorescens (strain SBW25) GN=PFLU_4160 PE=4 SV=1	2	19	19	19	66.5	66.5	66.5	33.4	319	319;319	0	231.85	1.3141	1.3697	23.253	19	0	Median	1.5488	1.5733	45.023	19	0	Median	1.2243	1.1642	23.47	19	0	Median	5570400000	1629400000	1774100000	2166900000				265	1055;1218;1219;2123;2327;2328;2340;6901;7627;9137;9937;9938;11463;13049;13372;13627;13832;13870;14306	True;True;True;True;True;True;True;True;True;True;True;True;True;True;True;True;True;True;True	1119;1120;1296;1297;2278;2279;2501;2502;2515;2516;7389;8144;9731;10700;10701;12316;12317;14015;14016;14356;14623;14839;14840;14890;15342	1607;1608;1609;1610;1611;1847;1848;3323;3324;3696;3697;3698;3699;3700;3718;3719;3720;3721;11078;11079;11080;11081;12269;14547;16071;16072;18463;18464;18465;18466;20893;20894;20895;20896;21375;21376;21778;21779;21780;21781;22075;22076;22147;22791	2707;2708;2709;2710;2711;2712;2713;3104;3105;3106;3107;5408;5409;5410;5922;5923;5924;5925;5926;5927;5928;5929;5948;5949;5950;5951;17612;17613;17614;17615;17616;17617;19451;19452;19453;23093;23094;23095;25423;25424;29177;29178;29179;29180;29181;29182;29183;29184;33258;33259;33260;33261;33262;33263;33264;33265;33266;34048;34049;34050;34051;34052;34703;34704;34705;34706;34707;34708;35185;35186;35187…	2713;3104;3107;5409;5924;5928;5949;17613;19452;23095;25423;25424;29178;33259;34050;34707;35186;35305;36380
C3JZQ0	C3JZQ0	16	16	16	>tr|C3JZQ0|C3JZQ0_PSEFS Putative L-asparaginase II OS=Pseudomonas fluorescens (strain SBW25) GN=PFLU_4161 PE=3 SV=1	1	16	16	16	62.4	62.4	62.4	38.689	362	362	0	175.83	1.0134	0.99365	23.513	19	0	Median	1.4384	1.3485	35.075	19	0	Median	1.2863	1.2422	27.135	19	0	Median	3554000000	1163100000	1117400000	1273500000				266	831;939;4696;5553;5911;6477;8922;9675;10423;11555;11697;11758;12113;12114;14309;14310	True;True;True;True;True;True;True;True;True;True;True;True;True;True;True;True	880;997;5031;5032;5965;5966;6343;6344;6942;6943;9506;10420;11225;12420;12580;12581;12642;12643;13017;13018;15345;15346	1272;1437;7536;7537;7538;7539;8877;8878;9585;9586;10451;10452;10453;14209;14210;15608;16873;18620;18843;18844;18845;18929;18930;18931;18932;18933;19447;19448;22795;22796	2114;2115;2401;2402;11856;11857;11858;11859;11860;11861;11862;14141;14142;14143;14144;14145;15094;15095;15096;16541;16542;16543;22513;22514;24760;24761;24762;24763;26636;26637;29434;29435;29436;29437;29794;29795;29796;29797;29798;29799;29800;29930;29931;29932;29933;29934;29935;29936;29937;30801;30802;36385;36386;36387;36388;36389	2115;2401;11860;14144;15096;16541;22514;24760;26637;29435;29799;29935;30801;30802;36386;36389
C3JZQ3	C3JZQ3	1	1	1	>tr|C3JZQ3|C3JZQ3_PSEFS Uncharacterized protein OS=Pseudomonas fluorescens (strain SBW25) GN=PFLU_4164 PE=4 SV=1	1	1	1	1	8.6	8.6	8.6	15.093	139	139	0	5.3785	NaN	NaN	NaN	1	0	Median	NaN	NaN	NaN	1	0	Median	NaN	NaN	NaN	1	0	Median	38683000	14669000	12320000	11695000				267	7211	TRUE	7713	11656	18499;18500	18500
C3JZQ4	C3JZQ4	2	2	2	>tr|C3JZQ4|C3JZQ4_PSEFS Carbon storage regulator homolog OS=Pseudomonas fluorescens (strain SBW25) GN=csrA PE=3 SV=1	1	2	2	2	28.4	28.4	28.4	8.1114	74	74	0	7.2302	1.3245	1.3144	3.7147	2	0	Median	1.1797	1.1572	6.3915	2	0	Median	0.98797	0.97919	14.805	2	0	Median	124130000	32617000	45103000	46410000				268	6317;6662	True;True	6772;7142	10209;10714	16117;16118;17001;17002;17003	16118;17001
C3JZR1	C3JZR1	1	1	1	>tr|C3JZR1|C3JZR1_PSEFS Sensor kinase protein OS=Pseudomonas fluorescens (strain SBW25) GN=PFLU_4172 PE=4 SV=1	1	1	1	1	3.6	3.6	3.6	51.728	468	468	0	3.4781	NaN	NaN	NaN	1	1	Median	NaN	NaN	NaN	1	1	Median	NaN	NaN	NaN	1	1	Median	6781500	897010	2590200	3294300				269	4792	TRUE	5131	7681	12115	12115
C3JZR3	C3JZR3	2	2	2	>sp|C3JZR3|PCP_PSEFS Pyrrolidone-carboxylate peptidase OS=Pseudomonas fluorescens (strain SBW25) GN=pcp PE=3 SV=1	1	2	2	2	14.6	14.6	14.6	22.547	213	213	0	8.8227	0.59819	0.60883	31.219	2	1	Median	0.45744	0.42138	56.124	2	1	Median	0.83465	0.77215	38.33	2	1	Median	114470000	46766000	35518000	32184000				270	7465;12996	True;True	7976;13959	12039;20805	19095;33105;33106	19095;33106
C3JZR6	C3JZR6	4	4	4	>tr|C3JZR6|C3JZR6_PSEFS Putative lipoprotein OS=Pseudomonas fluorescens (strain SBW25) GN=PFLU_4177 PE=4 SV=1	1	4	4	4	27.1	27.1	27.1	19.05	181	181	0	17.348	0.68375	0.70303	63.971	6	6	Median	0.74892	0.74103	77.346	6	6	Median	0.99903	0.98449	16.428	6	6	Median	242740000	125630000	57530000	59587000				271	2803;4623;10636;11299	True;True;True;True	3010;4955;11454;12142	4575;7433;7434;17199;18198;18199	7135;7136;11699;11700;27152;28764;28765	7136;11699;27152;28765
C3JZR8	C3JZR8	12	12	12	>tr|C3JZR8|C3JZR8_PSEFS Putative oxidoreductase OS=Pseudomonas fluorescens (strain SBW25) GN=PFLU_4179 PE=4 SV=1	1	12	12	12	34.4	34.4	34.4	46.475	427	427	0	60.306	1.0341	1.022	22.303	7	0	Median	1.4912	1.3325	33.912	7	0	Median	1.2323	1.2098	23.928	7	0	Median	974730000	236330000	364080000	374320000				272	2285;2368;2591;3847;4528;8135;9804;11626;12489;13609;14187;14881	True;True;True;True;True;True;True;True;True;True;True;True	2455;2547;2787;4123;4853;8672;10559;12504;13420;14603;15220;15956	3625;3776;3777;4204;4205;6146;7269;7270;13014;15828;18738;18739;18740;20042;20043;20044;21747;22614;23647	5817;6022;6023;6581;6582;9727;11445;11446;20637;25086;29611;29612;29613;31809;31810;31811;34654;36076;36077;36078;37775;37776	5817;6022;6582;9727;11446;20637;25086;29611;31809;34654;36078;37776
C3JZR9	C3JZR9	2	2	2	>tr|C3JZR9|C3JZR9_PSEFS Putative dehydrogenase/oxidoreductase OS=Pseudomonas fluorescens (strain SBW25) GN=PFLU_4181 PE=4 SV=1	1	2	2	2	12	12	12	27.432	259	259	0	5.4624	1.4141	1.4671	22.331	2	1	Median	NaN	NaN	NaN	1	0	Median	NaN	NaN	NaN	1	0	Median	24929000	7842500	9858800	7227600				273	10870;13629	True;True	11696;14625	17519;21783	27680;34710	27680;34710
C3JZS0	C3JZS0	8	8	8	>tr|C3JZS0|C3JZS0_PSEFS O-succinylhomoserine sulfhydrylase OS=Pseudomonas fluorescens (strain SBW25) GN=metZ PE=3 SV=1	1	8	8	8	26.6	26.6	26.6	43.171	403	403	0	54.753	0.96476	0.96258	27.993	4	0	Median	0.85829	0.88289	35.193	4	0	Median	0.94179	0.88413	5.6569	4	0	Median	691570000	236010000	242890000	212670000				274	738;3706;5041;7640;7872;8191;11880;12602	True;True;True;True;True;True;True;True	784;3975;5399;8157;8398;8729;12769;13544	1127;5948;8072;12283;12606;13102;19108;20218	1871;9381;9382;9383;12797;19471;19991;20768;20769;30229;30230;32105	1871;9381;12797;19471;19991;20768;30230;32105
C3JZS1	C3JZS1	18	18	18	>tr|C3JZS1|C3JZS1_PSEFS Amidophosphoribosyltransferase OS=Pseudomonas fluorescens (strain SBW25) GN=purF PE=3 SV=1	1	18	18	18	51.9	51.9	51.9	55.298	501	501	0	142.03	1.047	1.0564	25.317	13	0	Median	1.0276	1.0108	30.952	13	0	Median	1.0092	0.98032	11.883	13	0	Median	2718900000	785400000	881350000	1052100000				275	2442;2596;3235;5316;5926;6138;6464;8564;8778;9035;9139;10177;10455;11665;11984;12205;14871;14978	True;True;True;True;True;True;True;True;True;True;True;True;True;True;True;True;True;True	2627;2792;3469;5714;6360;6583;6929;9132;9356;9627;9733;10967;11258;12547;12878;13116;15946;16057	3921;3922;3923;3924;3925;4210;5231;8506;8507;9618;9619;9946;10430;10431;13710;14000;14388;14549;14550;14551;14552;16512;16921;18799;19258;19259;19588;23634;23635;23782	6218;6219;6220;6221;6222;6590;8194;13559;13560;13561;15133;15134;15135;15136;15663;16509;16510;16511;16512;21686;21687;21688;22190;22191;22828;22829;22830;22831;23097;23098;23099;23100;26085;26086;26723;29722;29723;30491;30492;30493;30494;31036;37756;37757;38010;38011;38012;38013	6219;6590;8194;13561;15135;15663;16511;21688;22190;22829;23099;26086;26723;29723;30493;31036;37756;38012
C3JZS3	C3JZS3	1	1	1	>tr|C3JZS3|C3JZS3_PSEFS Dihydrofolate:folylpolyglutamate synthetase dihydrofolate synthetase OS=Pseudomonas fluorescens (strain SBW25) GN=PFLU_4186 PE=3 SV=1	1	1	1	1	2.5	2.5	2.5	47.473	435	435	0.000499	3.1191	NaN	NaN	NaN	1	0	Median	NaN	NaN	NaN	1	0	Median	NaN	NaN	NaN	1	0	Median	35697000	12797000	11542000	11358000				276	13433	TRUE	14421	21463	34204	34204
C3JZS4	C3JZS4	12	12	12	>tr|C3JZS4|C3JZS4_PSEFS Acetyl-coenzyme A carboxylase carboxyl transferase subunit beta OS=Pseudomonas fluorescens (strain SBW25) GN=accD PE=3 SV=1	1	12	12	12	46.1	46.1	46.1	33.396	306	306	0	86.778	0.93541	0.95571	58.717	7	0	Median	0.96801	0.9732	16.122	7	0	Median	0.98264	0.91674	48.953	7	0	Median	1649300000	556670000	558420000	534200000				277	1044;2010;2013;3245;6112;7994;8181;9565;11186;11196;11666;11783	True;True;True;True;True;True;True;True;True;True;True;True	1108;2159;2162;3479;6557;8526;8527;8718;10271;12027;12037;12548;12670	1594;3122;3123;3124;3131;3132;5248;5249;9912;12783;12784;12785;12786;12787;13087;15370;18047;18061;18800;18969;18970;18971	2682;5133;5134;5135;5142;5143;8220;8221;8222;8223;8224;8225;15598;20267;20268;20269;20270;20271;20272;20744;24390;28502;28503;28504;28505;28526;29724;29725;29726;30002;30003;30004	2682;5135;5142;8222;15598;20268;20744;24390;28503;28526;29726;30003
C3JZS7	C3JZS7	1	1	1	>tr|C3JZS7|C3JZS7_PSEFS Putative esterase OS=Pseudomonas fluorescens (strain SBW25) GN=PFLU_4532 PE=4 SV=1	1	1	1	1	5.2	5.2	5.2	30.208	267	267	0	3.1597	NaN	NaN	NaN	1	0	Median	NaN	NaN	NaN	1	0	Median	NaN	NaN	NaN	1	0	Median	21149000	8181000	8119700	4848000				278	13790	TRUE	14795	22008	35079	35079
C3JZS8	C3JZS8	2	2	2	>tr|C3JZS8|C3JZS8_PSEFS Cytochrome C oxidase subunit OS=Pseudomonas fluorescens (strain SBW25) GN=PFLU_4560 PE=4 SV=1	1	2	2	2	32.8	32.8	32.8	6.7628	61	61	0	10.791	1.3425	1.3087	23.194	3	1	Median	1.6901	1.6658	55.671	3	1	Median	0.95514	0.94195	25.17	3	1	Median	99927000	24153000	35706000	40068000				279	7203;11183	True;True	7705;12024	11643;18043;18044	18480;28492;28493;28494;28495;28496;28497	18480;28493
C3JZS9	C3JZS9	10	10	9	>tr|C3JZS9|C3JZS9_PSEFS Cbb3-type cytochrome c oxidase subunit OS=Pseudomonas fluorescens (strain SBW25) GN=PFLU_4561 PE=3 SV=1	1	10	10	9	46.5	46.5	44.3	35.613	325	325	0	45.128	1.1091	1.1457	17.935	6	0	Median	1.1492	1.1313	21.82	6	0	Median	1.0284	0.98755	20.504	6	0	Median	1300000000	384890000	478190000	436880000				280	3495;3819;4020;4574;5103;5458;5707;10420;13446;14446	True;True;True;True;True;True;True;True;True;True	3747;4094;4310;4901;5463;5863;6128;6129;11221;14434;15492	5634;5635;6106;6435;7348;8156;8157;8720;9134;9135;9136;9137;9138;9139;9140;9141;9142;16866;16867;21486;23017	8876;8877;8878;8879;9646;9647;9648;9649;9650;10186;10187;10188;10189;10190;11572;11573;11574;12947;12948;13894;14563;14564;14565;14566;14567;14568;14569;14570;14571;26628;26629;34234;36755;36756;36757	8879;9649;10187;11574;12948;13894;14568;26628;34234;36757
C3JZT0	C3JZT0	6	6	6	>tr|C3JZT0|C3JZT0_PSEFS Putative GntR-family transcriptional regulator OS=Pseudomonas fluorescens (strain SBW25) GN=PFLU_4596 PE=4 SV=1	1	6	6	6	29.5	29.5	29.5	28.139	254	254	0	19.389	0.98931	1.0192	25.943	7	5	Median	1.1882	1.0822	28.374	7	5	Median	1.1318	1.035	26.437	7	5	Median	332350000	104050000	98877000	129420000				281	4572;7403;8861;8882;9706;11601	True;True;True;True;True;True	4899;7911;9440;9462;10452;12467	7345;11944;14125;14154;15660;18691;18692	11567;18939;18940;22378;22422;22423;24838;29541;29542	11567;18939;22378;22422;24838;29541
C3JZT4	C3JZT4	15	15	15	>tr|C3JZT4|C3JZT4_PSEFS Putative membrane protein OS=Pseudomonas fluorescens (strain SBW25) GN=PFLU_4190 PE=4 SV=1	1	15	15	15	23.2	23.2	23.2	90.092	853	853	0	123.86	0.96438	1.0074	21.774	7	0	Median	0.91655	0.90961	25.548	7	0	Median	0.98992	0.96939	15.819	7	0	Median	1424700000	484940000	491290000	448450000				282	40;2391;2392;2581;2718;2833;2834;3886;4889;7294;7439;8539;8658;10601;14179	True;True;True;True;True;True;True;True;True;True;True;True;True;True;True	42;2572;2573;2777;2918;3041;3042;4164;5234;7798;7950;9097;9098;9232;11414;15211	56;3820;3821;3822;3823;4187;4188;4189;4414;4415;4625;4626;4627;6218;7834;7835;11790;11791;12002;13657;13658;13659;13660;13841;17148;17149;22604	85;86;87;6080;6081;6082;6083;6084;6562;6563;6564;6901;6902;7192;7193;7194;9847;12366;12367;12368;12369;18704;18705;19039;19040;19041;21620;21621;21622;21623;21921;27075;27076;36059	85;6082;6084;6563;6901;7192;7194;9847;12369;18705;19039;21622;21921;27075;36059
C3JZT5	C3JZT5	3	3	3	>tr|C3JZT5|C3JZT5_PSEFS Putative aspartate-semialdehyde dehydrogenase OS=Pseudomonas fluorescens (strain SBW25) GN=PFLU_4191 PE=3 SV=1	1	3	3	3	5.8	5.8	5.8	35.807	342	342	0	5.4178	0.65292	0.68928	14.481	3	3	Median	0.71933	0.75657	31.955	3	3	Median	0.90773	0.94706	37.206	3	3	Median	48419000	21255000	11981000	15183000				283	1781;3645;14032	True;True;True	1919;3908;15059	2746;2747;5858;22388	4571;4572;9243;35737	4572;9243;35737
C3JZT6	C3JZT6	14	14	14	>tr|C3JZT6|C3JZT6_PSEFS Aspartate-semialdehyde dehydrogenase OS=Pseudomonas fluorescens (strain SBW25) GN=asd PE=3 SV=1	1	14	14	14	46.8	46.8	46.8	40.594	370	370	0	120.11	0.9098	0.93229	22.485	9	0	Median	1.0003	0.9482	25.055	9	0	Median	1.0403	0.96232	23.679	9	0	Median	3162200000	1065200000	1100300000	996670000				284	2167;2362;2401;2772;2889;4118;5213;9563;10616;11680;12419;13386;13491;14149	True;True;True;True;True;True;True;True;True;True;True;True;True;True	2326;2541;2583;2584;2978;3098;4412;5599;5600;10269;11431;12562;13345;14372;14482;15180	3403;3759;3760;3761;3762;3763;3764;3841;3842;3843;3844;3845;4512;4706;4707;4708;6593;8342;8343;8344;15368;17169;18824;19939;21397;21557;22556	5515;6003;6004;6005;6006;6007;6008;6107;6108;6109;6110;6111;7042;7318;7319;7320;7321;10415;13273;13274;13275;13276;13277;24386;27107;29755;31616;31617;31618;31619;34092;34093;34368;34369;34370;35988;35989	5515;6007;6107;7042;7321;10415;13275;24386;27107;29755;31616;34093;34368;35988
C3JZT7	C3JZT7	11	11	11	>tr|C3JZT7|C3JZT7_PSEFS 3-isopropylmalate dehydrogenase OS=Pseudomonas fluorescens (strain SBW25) GN=leuB PE=3 SV=1	1	11	11	11	38.9	38.9	38.9	38.817	360	360	0	84.694	1.099	1.1398	13.205	8	0	Median	1.0032	0.93822	16.294	8	0	Median	0.94781	0.894	19.227	8	0	Median	1451600000	610170000	447310000	394110000				285	32;1828;3227;3403;5769;10311;10312;12248;13352;13415;14905	True;True;True;True;True;True;True;True;True;True;True	32;1969;3459;3647;6192;11109;11110;13160;14333;14403;15980	42;43;2828;5221;5497;9267;16705;16706;19659;21339;21437;23680	69;70;71;4682;4683;4684;8171;8638;8639;8640;14715;26386;26387;26388;26389;31159;33988;34156;37825;37826;37827;37828;37829	71;4684;8171;8639;14715;26388;26389;31159;33988;34156;37827
C3JZT9	C3JZT9	7	7	7	>tr|C3JZT9|C3JZT9_PSEFS 3-isopropylmalate dehydratase small subunit OS=Pseudomonas fluorescens (strain SBW25) GN=leuD PE=3 SV=1	1	7	7	7	36.4	36.4	36.4	24.225	214	214	0	23.566	1.616	1.6512	15.092	4	0	Median	1.3876	1.2802	23.196	4	0	Median	0.85434	0.8136	11.062	4	0	Median	213070000	66545000	73631000	72893000				286	530;1340;1557;3151;12257;14370;14877	True;True;True;True;True;True;True	560;1447;1680;3376;13170;15412;15952	803;2071;2401;5090;19672;22891;23643	1336;3455;3997;7952;31177;31178;36538;37769	1336;3455;3997;7952;31178;36538;37769
C3JZU0	C3JZU0	8	8	8	>tr|C3JZU0|C3JZU0_PSEFS 3-isopropylmalate dehydratase large subunit OS=Pseudomonas fluorescens (strain SBW25) GN=leuC PE=3 SV=1	1	8	8	8	22.2	22.2	22.2	50.569	472	472	0	34.583	1.3781	1.4147	14.658	5	0	Median	1.332	1.2082	18.354	5	0	Median	0.85248	0.77717	16.564	5	0	Median	358360000	96031000	140830000	121490000				287	1326;2179;5362;5791;9611;10259;13215;13291	True;True;True;True;True;True;True;True	1429;2338;5763;6217;10331;11056;14192;14269	2034;3419;8576;9322;15463;16631;21142;21239	3397;3398;3399;5543;13660;13661;14776;24528;24529;24530;26268;26269;33664;33665;33666;33823;33824	3399;5543;13660;14776;24529;26268;33666;33824
C3JZU1	C3JZU1	2	2	2	>tr|C3JZU1|C3JZU1_PSEFS Putative LysR family transcriptional regulator OS=Pseudomonas fluorescens (strain SBW25) GN=PFLU_4197 PE=4 SV=1	1	2	2	2	13.2	13.2	13.2	32.315	296	296	0	7.2728	1.5077	1.5776	48.127	3	2	Plateau	1.2505	1.157	32.457	3	2	Median	1.9329	1.8335	42.973	3	2	Median	50045000	15757000	13829000	20459000				288	1933;14080	True;True	2080;15108	2988;2989;2990;22460	4951;4952;4953;35846	4951;35846
C3JZU7	C3JZU7	3	3	3	>tr|C3JZU7|C3JZU7_PSEFS Putative thioesterase OS=Pseudomonas fluorescens (strain SBW25) GN=PFLU_4203 PE=4 SV=1	1	3	3	3	21.5	21.5	21.5	16.444	144	144	0	4.9864	0.94602	0.98772	36.918	4	4	Median	0.5956	0.57808	26.446	4	4	Median	0.66124	0.62996	16.325	4	4	Median	44391000	17679000	15577000	11136000				289	2332;4250;10957	True;True;True	2507;4561;11788	3708;6838;6839;17670	5938;10784;10785;27893	5938;10785;27893
C3JZV0	C3JZV0	12	12	12	>tr|C3JZV0|C3JZV0_PSEFS Glutamate--tRNA ligase OS=Pseudomonas fluorescens (strain SBW25) GN=gltX PE=3 SV=1	1	12	12	12	30.4	30.4	30.4	56.176	493	493	0	86.178	0.88901	0.9021	22.356	6	0	Median	0.90397	0.91311	36.996	7	0	Median	0.98472	0.92868	12.54	6	0	Median	1789300000	597910000	611180000	580200000				290	2518;3566;4632;4659;6040;7280;8961;10264;10568;14009;14085;14484	True;True;True;True;True;True;True;True;True;True;True;True	2704;3822;4964;4991;6481;7783;9547;11061;11380;15033;15113;15533	4064;4065;5736;7446;7478;9812;9813;11770;14270;14271;16636;17099;22353;22467;22468;22469;23072	6389;6390;9049;11716;11717;11772;11773;15435;15436;15437;18675;18676;22616;22617;26276;27012;35685;35853;35854;35855;36844;36845	6390;9049;11716;11773;15436;18676;22616;26276;27012;35685;35855;36845
C3JZV2	C3JZV2	20	20	20	>tr|C3JZV2|C3JZV2_PSEFS Aminotransferase OS=Pseudomonas fluorescens (strain SBW25) GN=PFLU_4209 PE=3 SV=1	1	20	20	20	70.9	70.9	70.9	43.047	398	398	0	229.67	1.0344	1.0689	50.759	22	0	Median	1.0597	1.0048	50.301	22	0	Median	0.99929	0.93945	20.459	22	0	Median	4485000000	1394400000	1555500000	1535100000				291	148;1001;1483;1695;1817;2599;3520;5194;5653;6075;6268;9964;10561;11184;11257;11505;12590;13890;14333;14997	True;True;True;True;True;True;True;True;True;True;True;True;True;True;True;True;True;True;True;True	157;1063;1597;1598;1826;1958;2795;3774;5567;6071;6518;6718;10727;11371;12025;12098;12365;12366;13532;14910;15373;16076	217;218;1527;1528;2289;2290;2291;2629;2807;2808;2809;4215;5669;8292;9034;9863;10132;10133;16114;16115;16116;17086;18045;18142;18528;18529;20199;22177;22837;23806;23807	372;373;374;375;2561;2562;2563;2564;2565;2566;3814;3815;3816;3817;4370;4652;4653;4654;4655;6597;6598;6599;8937;13175;13176;14422;14423;14424;15523;15524;15525;15986;15987;15988;15989;25482;25483;25484;26995;26996;26997;28498;28499;28500;28676;28677;29287;29288;29289;29290;32066;32067;32068;32069;35346;35347;35348;36450;36451;36452;38048;38049;38050;38051	374;2562;3815;4370;4655;6598;8937;13175;14423;15524;15986;25483;26996;28499;28677;29288;32068;35348;36451;38049
C3JZV4	C3JZV4	2	2	2	>tr|C3JZV4|C3JZV4_PSEFS Putative aldehyde dehydrogenase OS=Pseudomonas fluorescens (strain SBW25) GN=PFLU_4212 PE=4 SV=1	1	2	2	2	4.5	4.5	4.5	49.143	463	463	0	4.2795	0.76969	0.82817	58.472	3	2	Median	0.61557	0.68212	59.981	3	2	Median	0.97148	0.97856	17.703	3	2	Plateau	49888000	14641000	17651000	17597000				292	4251;8268	True;True	4562;8811	6840;13231;13232	10786;20964;20965	10786;20964
C3JZV8	C3JZV8	3	3	3	>tr|C3JZV8|C3JZV8_PSEFS Putative metalloprotease OS=Pseudomonas fluorescens (strain SBW25) GN=PFLU_4216 PE=4 SV=1	1	3	3	3	8.8	8.8	8.8	38.93	353	353	0	18.173	0.89542	0.95007	33.474	4	3	Median	0.79619	0.78693	28.77	4	3	Median	0.89623	0.84217	38.477	4	3	Median	262440000	130270000	61044000	71121000				293	6821;8828;11435	True;True;True	7306;9407;12287	10957;14067;18409;18410	17398;22300;29102;29103	17398;22300;29103
C3JZV9	C3JZV9	1	1	1	>tr|C3JZV9|C3JZV9_PSEFS Putative DNA/RNA non-specific endonuclease OS=Pseudomonas fluorescens (strain SBW25) GN=PFLU_4217 PE=4 SV=1	1	1	1	1	4.9	4.9	4.9	34.953	309	309	0	3.9322	NaN	NaN	NaN	1	1	Median	NaN	NaN	NaN	1	1	Median	NaN	NaN	NaN	1	1	Median	20381000	2306700	5137200	12937000				294	3802	TRUE	4076	6082;6083	9610;9611	9610
C3JZX3	C3JZX3	9	9	9	>tr|C3JZX3|C3JZX3_PSEFS Putative quinone oxidoreductase OS=Pseudomonas fluorescens (strain SBW25) GN=PFLU_4231 PE=4 SV=1	1	9	9	9	40.7	40.7	40.7	34.747	329	329	0	64.55	0.96216	0.99519	19.021	8	0	Median	1.1597	1.1512	20.094	8	0	Median	1.1718	1.0857	12.352	8	0	Median	1098700000	313930000	358590000	426190000				295	1062;4139;7691;9819;11883;12194;13860;14243;14455	True;True;True;True;True;True;True;True;True	1128;4434;8210;10574;12772;13104;14877;15278;15501	1622;6642;12364;15846;19111;19570;22130;22692;22693;23029	2727;10494;10495;10496;19587;19588;19589;25118;30235;31001;31002;31003;35272;35273;36221;36222;36223;36778;36779;36780	2727;10494;19589;25118;30235;31001;35273;36223;36779
C3JZY3	C3JZY3	21	21	21	>tr|C3JZY3|C3JZY3_PSEFS Uncharacterized protein OS=Pseudomonas fluorescens (strain SBW25) GN=PFLU_4242 PE=4 SV=1	1	21	21	21	42.9	42.9	42.9	60.19	527	527	0	108.93	0.91507	0.92368	20.584	13	0	Median	0.87	0.77096	42.086	13	0	Median	0.92302	0.86143	28.274	13	0	Median	1220600000	372670000	412100000	435810000				296	1420;1565;2940;3217;3709;4111;4501;4793;7199;7219;8381;9397;9811;9908;11185;11429;12228;12767;13086;13199;14685	True;True;True;True;True;True;True;True;True;True;True;True;True;True;True;True;True;True;True;True;True	1529;1688;3151;3449;3979;4405;4824;5132;7701;7721;8927;10033;10566;10666;12026;12281;13140;13718;14058;14176;15749	2185;2186;2187;2409;4787;5205;5956;6577;6578;7234;7682;11639;11665;13410;14987;15837;16004;18046;18402;19635;20471;20962;21122;23347	3647;3648;3649;4010;7458;7459;7460;8147;8148;8149;9394;9395;9396;10398;10399;11380;11381;11382;12116;18476;18510;21223;21224;21225;23808;25102;25339;28501;29087;29088;29089;31115;31116;31117;32568;32569;32570;33380;33628;33629;33630;37297	3648;4010;7460;8148;9394;10398;11382;12116;18476;18510;21225;23808;25102;25339;28501;29088;31116;32569;33380;33630;37297
C3JZZ0	C3JZZ0	1	1	1	>tr|C3JZZ0|C3JZZ0_PSEFS Uncharacterized protein OS=Pseudomonas fluorescens (strain SBW25) GN=PFLU_4249 PE=4 SV=1	1	1	1	1	15.1	15.1	15.1	13.911	126	126	0	6.5403	NaN	NaN	NaN	0	0	Median	NaN	NaN	NaN	0	0	Median	NaN	NaN	NaN	0	0	Median	0	0	0	0				297	1173	TRUE	1245	1765	2967	2967
C3JZZ4	C3JZZ4	2	2	2	>tr|C3JZZ4|C3JZZ4_PSEFS Putative glutathione S transferase OS=Pseudomonas fluorescens (strain SBW25) GN=PFLU_4253 PE=3 SV=1	1	2	2	2	14.9	14.9	14.9	23.116	208	208	0	6.1581	1.099	1.1321	9.0691	3	2	Plateau	1.3183	1.2982	28.49	3	2	Plateau	1.121	1.1228	20.505	3	2	Plateau	182950000	60545000	66133000	56269000				298	6211;8732	True;True	6658;9310	10052;13939;13940	15834;22099;22100	15834;22099
C3JZZ8;C3K8R5;C3JZ31;C3K691	C3JZZ8	10;2;2;2	9;1;1;1	8;0;0;0	>tr|C3JZZ8|C3JZZ8_PSEFS Putative methyl-accepting chemotaxis protein OS=Pseudomonas fluorescens (strain SBW25) GN=PFLU_4257 PE=4 SV=1	4	10	9	8	19.3	17.8	15	73.309	685	685;437;542;715	0	99.047	4.2493	4.383	46.182	15	13	Median	3.3729	3.1178	46.685	15	13	Median	0.83059	0.8225	13.554	15	13	Median	468370000	68528000	212130000	187710000				299	4728;4903;10552;11109;11376;12658;12683;12747;12829;13638	False;True;True;True;True;True;True;True;True;True	5065;5250;11361;11943;12225;13601;13629;13696;13785;14634	7584;7855;7856;7857;17068;17069;17933;18316;18317;20292;20293;20294;20334;20335;20430;20568;21795	11934;11935;11936;12394;12395;12396;26970;26971;28292;28293;28959;28960;32241;32242;32243;32317;32318;32476;32477;32728;34729	11934;12395;26970;28293;28960;32242;32317;32477;32728;34729
C3K013	C3K013	4	4	4	>tr|C3K013|C3K013_PSEFS Peptidyl-prolyl cis-trans isomerase OS=Pseudomonas fluorescens (strain SBW25) GN=PFLU_4533 PE=3 SV=1	1	4	4	4	20.9	20.9	20.9	20.267	187	187	0	33.864	0.77077	0.79125	17.447	3	0	Median	1.2009	1.0776	23.315	3	0	Median	1.3064	1.3013	25.151	3	0	Median	626480000	184100000	185540000	256840000				300	4798;5628;9781;10416	True;True;True;True	5137;6046;10535;11216;11217	7690;7691;7692;7693;8998;15793;15794;15795;16855;16856;16857	12126;12127;12128;12129;12130;14365;25030;25031;25032;26615;26616;26617;26618;26619	12127;14365;25030;26618
C3K015	C3K015	10	10	10	>tr|C3K015|C3K015_PSEFS Putative ferredoxin OS=Pseudomonas fluorescens (strain SBW25) GN=PFLU_4563 PE=4 SV=1	1	10	10	10	20.4	20.4	20.4	53.826	475	475	0	55.503	0.82555	0.85026	23.403	9	0	Median	0.81043	0.7961	26.34	9	0	Median	0.97392	0.93056	14.024	9	0	Median	1058100000	407610000	340700000	309830000				301	529;2356;3532;4075;5084;6200;11590;11591;11660;12814	True;True;True;True;True;True;True;True;True;True	559;2534;3787;4368;5444;6646;12455;12456;12542;13770	802;3746;3747;3748;5684;6515;8131;8132;10035;18673;18674;18675;18791;20546;20547;20548	1334;1335;5986;5987;5988;5989;8965;10315;10316;12907;12908;12909;12910;12911;15804;15805;15806;29511;29512;29513;29711;32689;32690;32691	1335;5986;8965;10315;12911;15806;29511;29513;29711;32691
C3K016	C3K016	7	7	7	>tr|C3K016|C3K016_PSEFS Ribosomal RNA large subunit methyltransferase K/L OS=Pseudomonas fluorescens (strain SBW25) GN=rlmL PE=3 SV=1	1	7	7	7	11.4	11.4	11.4	85.841	762	762	0	29.737	1.223	1.2672	8.5083	3	0	Median	1.2128	1.1104	27.006	3	0	Median	0.9538	0.88994	15.37	3	0	Median	244970000	72278000	87546000	85142000				302	3479;4332;7453;7894;12593;13897;14600	True;True;True;True;True;True;True	3730;4647;7964;8420;13535;14917;15658	5612;5613;6976;12022;12023;12637;12638;20206;22185;23234	8844;8845;10972;19068;19069;20033;20034;20035;32080;35364;35365;35366;37098	8844;10972;19068;20034;32080;35365;37098
C3K017	C3K017	8	8	8	>sp|C3K017|PYRD_PSEFS Dihydroorotate dehydrogenase (quinone) OS=Pseudomonas fluorescens (strain SBW25) GN=pyrD PE=3 SV=1	1	8	8	8	26.1	26.1	26.1	35.872	341	341	0	39.268	0.91276	0.93566	21.728	4	0	Median	0.83745	0.79882	13.978	4	0	Median	0.88634	0.83272	10.326	4	0	Median	712960000	244750000	242290000	225910000				303	7977;8925;9423;10553;10734;11565;13603;14879	True;True;True;True;True;True;True;True	8509;9509;10070;10071;11362;11556;12430;14597;15954	12756;14213;14214;14215;15049;15050;17070;17337;17338;18637;21736;23645	20230;22519;22520;22521;23906;23907;26972;26973;27379;27380;29464;34643;37771;37772;37773	20230;22519;23906;26972;27380;29464;34643;37771
C3K020	C3K020	9	9	9	>tr|C3K020|C3K020_PSEFS Putative hydrolase OS=Pseudomonas fluorescens (strain SBW25) GN=PFLU_4641 PE=4 SV=1	1	9	9	9	43.9	43.9	43.9	23.671	205	205	0	38.334	0.83887	0.83197	15.368	6	0	Median	1.1044	1.0382	36.794	6	0	Median	1.1417	1.1322	16.746	6	0	Median	428930000	142960000	136790000	149180000				304	2397;3049;3050;4944;6488;10538;10736;12261;13459	True;True;True;True;True;True;True;True;True	2578;3265;3266;5292;6954;11344;11558;13174;14447;14448	3832;4935;4936;4937;7922;10468;17045;17340;19680;21503;21504;21505	6096;6097;6098;7712;7713;7714;12507;12508;16562;26927;26928;26929;27382;31190;34264;34265;34266	6097;7712;7713;12507;16562;26928;27382;31190;34265
C3K021	C3K021	6	6	6	>tr|C3K021|C3K021_PSEFS Phosphoadenosine phosphosulfate reductase OS=Pseudomonas fluorescens (strain SBW25) GN=cysH PE=3 SV=1	1	6	6	6	24.6	24.6	24.6	27.928	244	244	0	16.753	0.83418	0.84041	31.781	3	0	Median	0.79806	0.72612	30.113	3	0	Median	0.97131	0.915	6.1388	3	0	Median	349590000	104620000	124940000	120040000				305	2956;5051;6110;7398;13303;14554	True;True;True;True;True;True	3167;5409;6555;7906;14282;15610	4806;8085;9910;11939;21262;23170;23171	7499;12820;12821;12822;15595;18930;33868;33869;33870;36991;36992	7499;12821;15595;18930;33868;36991
C3K031	C3K031	1	1	1	>tr|C3K031|C3K031_PSEFS Peptide methionine sulfoxide reductase MsrA OS=Pseudomonas fluorescens (strain SBW25) GN=msrA PE=3 SV=1	1	1	1	1	6.4	6.4	6.4	19.427	171	171	0	3.3392	1.0176	1.079	17.619	2	2	Median	0.9493	0.91435	75.55	2	2	Median	0.93287	0.87705	55.991	2	2	Median	29488000	12093000	8573200	8822100				306	11078	TRUE	11912	17885;17886	28214;28215;28216	28214
C3K038	C3K038	1	1	1	>tr|C3K038|C3K038_PSEFS Putative kinase OS=Pseudomonas fluorescens (strain SBW25) GN=PFLU_4285 PE=4 SV=1	1	1	1	1	1.4	1.4	1.4	53.335	486	486	1	-2	NaN	NaN	NaN	1	1	Median	NaN	NaN	NaN	1	1	Median	NaN	NaN	NaN	1	1	Median	40005000	11777000	16502000	11725000	+			307	9389	TRUE	10020	14967	23779	23779
C3K041	C3K041	1	1	1	>tr|C3K041|C3K041_PSEFS TetR-family regulatory protein OS=Pseudomonas fluorescens (strain SBW25) GN=PFLU_4288 PE=4 SV=1	1	1	1	1	8.6	8.6	8.6	23.984	221	221	0	3.4849	NaN	NaN	NaN	1	1	Median	NaN	NaN	NaN	1	1	Median	NaN	NaN	NaN	1	1	Median	9297700	2363300	4399200	2535200				308	654	TRUE	690	993	1650	1650
C3K047	C3K047	2	2	2	>tr|C3K047|C3K047_PSEFS Putative putative heat shock protein A OS=Pseudomonas fluorescens (strain SBW25) GN=PFLU_4295 PE=3 SV=1	1	2	2	2	13.8	13.8	13.8	16.624	152	152	0	8.0053	2.0907	2.0929	101.26	2	1	Median	4.0284	3.7237	112.47	2	1	Median	1.943	1.7989	10.693	2	1	Median	65172000	14567000	18818000	31786000				309	1669;4209	True;True	1795;4517	2579;6780	4289;10692	4289;10692
C3K055	C3K055	1	1	1	>tr|C3K055|C3K055_PSEFS Uncharacterized protein OS=Pseudomonas fluorescens (strain SBW25) GN=PFLU_4307 PE=4 SV=1	1	1	1	1	3.4	3.4	3.4	30.662	266	266	0	5.0454	NaN	NaN	NaN	1	0	Median	NaN	NaN	NaN	1	0	Median	NaN	NaN	NaN	1	0	Median	38551000	9669000	13683000	15198000				310	14235	TRUE	15269	22681	36204;36205	36204
C3K058	C3K058	1	1	1	>tr|C3K058|C3K058_PSEFS Uncharacterized protein OS=Pseudomonas fluorescens (strain SBW25) GN=PFLU_4310 PE=4 SV=1	1	1	1	1	8.5	8.5	8.5	21.57	200	200	0	3.5385	NaN	NaN	NaN	0	0	Median	NaN	NaN	NaN	0	0	Median	NaN	NaN	NaN	0	0	Median	5359600	0	0	5359600				311	3065	TRUE	3282	4956	7743	7743
C3K059	C3K059	1	1	1	>sp|C3K059|Y4311_PSEFS UPF0176 protein PFLU_4311 OS=Pseudomonas fluorescens (strain SBW25) GN=PFLU_4311 PE=3 SV=1	1	1	1	1	3.5	3.5	3.5	35.423	313	313	0	3.3963	NaN	NaN	NaN	1	0	Median	NaN	NaN	NaN	1	0	Median	NaN	NaN	NaN	1	0	Median	32615000	17696000	8281600	6637200				312	14782	TRUE	15848	23484	37524	37524
C3K060	C3K060	2	2	2	>tr|C3K060|C3K060_PSEFS BolA protein OS=Pseudomonas fluorescens (strain SBW25) GN=PFLU_4312 PE=3 SV=1	1	2	2	2	27.8	27.8	27.8	10.692	97	97	0	7.7239	0.76416	0.79017	6.9279	2	1	Median	0.5769	0.54479	25.783	2	1	Median	0.75986	0.71208	16.502	2	1	Median	46226000	21704000	15958000	8564200				313	1794;6080	True;True	1932;6523	2769;9869	4606;15534	4606;15534
C3K061	C3K061	7	7	7	>tr|C3K061|C3K061_PSEFS Uncharacterized protein OS=Pseudomonas fluorescens (strain SBW25) GN=PFLU_4313 PE=4 SV=1	1	7	7	7	46.5	46.5	46.5	18.804	172	172	0	37.776	0.9367	0.99244	21.884	5	0	Median	0.74327	0.76898	23.964	5	0	Median	0.834	0.76642	21.04	5	0	Median	1236300000	455290000	431170000	349800000				314	1283;7745;8022;8245;8327;9320;10737	True;True;True;True;True;True;True	1386;8267;8555;8788;8870;8871;9926;11559	1973;1974;1975;12441;12824;13196;13325;13326;14814;17341	3303;3304;3305;19711;19712;19713;20339;20340;20341;20911;21100;21101;21102;23533;27383;27384;27385	3304;19713;20341;20911;21100;23533;27383
C3K062	C3K062	4	4	4	>tr|C3K062|C3K062_PSEFS Fumarate hydratase class II OS=Pseudomonas fluorescens (strain SBW25) GN=fumC PE=3 SV=1	1	4	4	4	9.9	9.9	9.9	49.027	463	463	0	15.154	1.024	1.0234	20.647	3	1	Median	0.9076	0.83738	13.542	3	1	Median	0.83756	0.77029	5.3376	3	1	Median	134490000	39951000	52276000	42258000				315	5113;9553;12408;13879	True;True;True;True	5475;10256;13332;14899	8171;15346;15347;19918;22159	12977;24350;24351;31585;31586;31587;35321;35322	12977;24350;31587;35321
C3K064	C3K064	1	1	1	>tr|C3K064|C3K064_PSEFS Putative thiolase OS=Pseudomonas fluorescens (strain SBW25) GN=PFLU_4316 PE=3 SV=1	1	1	1	1	3.3	3.3	3.3	42.011	394	394	0	5.18	NaN	NaN	NaN	1	1	Median	NaN	NaN	NaN	1	1	Median	NaN	NaN	NaN	1	1	Median	6641600	3657300	1501100	1483200				316	11913	TRUE	12803	19155;19156	30310;30311	30311
C3K065	C3K065	13	13	13	>tr|C3K065|C3K065_PSEFS Uncharacterized protein OS=Pseudomonas fluorescens (strain SBW25) GN=PFLU_4317 PE=4 SV=1	1	13	13	13	30	30	30	58.59	504	504	0	44.082	1.168	1.2105	19.929	6	0	Median	1.2878	1.1752	22.857	6	0	Median	1.0427	0.97223	13.551	6	0	Median	820540000	360620000	249960000	209960000				317	917;1903;2094;2810;2999;4426;5698;6183;6534;6739;12355;12739;12911	True;True;True;True;True;True;True;True;True;True;True;True;True	975;2047;2247;3018;3212;4744;6118;6629;7001;7220;13278;13688;13873	1411;2936;3270;3271;4586;4861;7123;7124;9107;10012;10536;10826;10827;19836;19837;20416;20417;20683	2350;2351;4865;5338;5339;7149;7591;11189;11190;14533;15769;15770;15771;15772;16673;17197;17198;31442;31443;32448;32449;32919	2351;4865;5339;7149;7591;11189;14533;15771;16673;17198;31443;32449;32919
C3K068	C3K068	16	16	16	>tr|C3K068|C3K068_PSEFS Putative asparagine synthetase OS=Pseudomonas fluorescens (strain SBW25) GN=PFLU_4320 PE=4 SV=1	1	16	16	16	35.1	35.1	35.1	65.495	590	590	0	53.97	1.2178	1.2678	26.025	12	0	Median	0.84548	0.77692	42.995	12	0	Median	0.68956	0.65452	28.426	12	0	Median	593530000	185910000	224320000	183300000				318	200;3359;3813;3853;4115;4806;5049;5266;5635;5639;5978;8037;11958;12476;13552;14494	True;True;True;True;True;True;True;True;True;True;True;True;True;True;True;True	211;3599;4088;4129;4409;5145;5407;5661;6053;6057;6414;8573;12851;13406;14546;15543	300;5434;6100;6154;6587;7704;8083;8433;9007;9013;9014;9718;12856;19230;20023;21651;23084	505;8532;8533;8534;8535;9636;9637;9638;9737;9738;10408;12143;12816;12817;13423;13424;14379;14380;14381;14391;14392;15281;15282;20393;30440;31783;31784;34519;36863	505;8534;9638;9737;10408;12143;12817;13423;14380;14392;15282;20393;30440;31783;34519;36863
C3K069	C3K069	1	1	1	>tr|C3K069|C3K069_PSEFS Putative cyanophycin synthetase OS=Pseudomonas fluorescens (strain SBW25) GN=PFLU_4321 PE=4 SV=1	1	1	1	1	3.6	3.6	3.6	63.334	577	577	0	4.0811	NaN	NaN	NaN	0	0	Median	NaN	NaN	NaN	0	0	Median	NaN	NaN	NaN	0	0	Median	5931000	0	0	5931000				319	7335	TRUE	7842	11858	18811	18811
C3K070	C3K070	3	3	3	>tr|C3K070|C3K070_PSEFS Putative glutamyl-aminopeptidase OS=Pseudomonas fluorescens (strain SBW25) GN=PFLU_4322 PE=4 SV=1	1	3	3	3	9.6	9.6	9.6	42.552	394	394	0	14.558	1.2642	1.2889	18.941	4	2	Median	1.5397	1.485	49.529	4	2	Median	1.181	1.1206	41.04	4	2	Median	149090000	46327000	46992000	55771000				320	707;7483;12043	True;True;True	751;7994;12943	1072;1073;12068;19346	1786;1787;19139;30641	1786;19139;30641
C3K075	C3K075	9	9	9	>tr|C3K075|C3K075_PSEFS Putative sulfatase OS=Pseudomonas fluorescens (strain SBW25) GN=PFLU_4327 PE=4 SV=1	1	9	9	9	16.3	16.3	16.3	77.418	695	695	0	54.788	0.95036	0.95712	38.794	6	0	Median	0.92097	0.90663	18.315	6	0	Median	0.90374	0.86645	24.399	6	0	Median	470340000	158410000	169050000	142880000				321	1321;1640;2492;4751;8462;9261;11537;13464;14901	True;True;True;True;True;True;True;True;True	1424;1766;2677;5088;9014;9865;12400;14453;15976	2029;2534;4010;7618;13535;13536;14739;18588;18589;21512;23675	3385;4217;6328;6329;11999;12000;21426;21427;23413;23414;29375;29376;29377;29378;34279;37820	3385;4217;6329;11999;21426;23413;29376;34279;37820
C3K078	C3K078	2	2	2	>tr|C3K078|C3K078_PSEFS Putative ankyrin-like protein OS=Pseudomonas fluorescens (strain SBW25) GN=PFLU_4331 PE=4 SV=1	1	2	2	2	14	14	14	17.81	171	171	0	14.222	1.065	1.1214	20.419	2	1	Median	1.2583	1.1596	4.1633	2	1	Median	1.1535	1.0889	20.946	2	1	Median	43140000	14784000	10781000	17576000				322	1041;5123	True;True	1105;5488	1590;8187	2675;2676;2677;13004	2676;13004
C3K082	C3K082	2	2	2	>tr|C3K082|C3K082_PSEFS Acireductone dioxygenase OS=Pseudomonas fluorescens (strain SBW25) GN=mtnD PE=3 SV=1	1	2	2	2	16.5	16.5	16.5	19.554	176	176	0	5.9467	0.87256	0.90423	4.7963	2	0	Median	0.80594	0.79545	27.168	2	0	Median	0.91891	0.88056	4.6905	2	0	Median	66145000	24011000	21682000	20451000				323	9735;13806	True;True	10483;14811	15709;22033	24915;24916;35121	24915;35121
C3K084	C3K084	6	6	6	>sp|C3K084|AROC_PSEFS Chorismate synthase OS=Pseudomonas fluorescens (strain SBW25) GN=aroC PE=3 SV=1	1	6	6	6	27.8	27.8	27.8	39.118	363	363	0	31.92	1.0268	1.0442	23.183	3	0	Median	0.99459	0.98892	32.781	3	0	Median	0.98491	0.93492	20.703	3	0	Median	284010000	88188000	93561000	102260000				324	5430;5654;10352;11378;14109;14834	True;True;True;True;True;True	5832;6072;11150;12227;15137;15905	8675;9035;16758;16759;16760;18319;22501;23580	13820;14425;14426;26469;26470;26471;28962;35903;35904;37660	13820;14425;26471;28962;35904;37660
C3K087	C3K087	2	2	2	>tr|C3K087|C3K087_PSEFS 50S ribosomal protein L3 glutamine methyltransferase OS=Pseudomonas fluorescens (strain SBW25) GN=prmB PE=3 SV=1	1	2	2	2	9.3	9.3	9.3	34.249	302	302	0	9.7494	1.8024	1.8535	93.425	2	1	Median	0.82519	0.77737	28.15	2	1	Median	0.47995	0.45082	128.44	2	1	Median	97854000	33576000	34952000	29326000				325	9472;14395	True;True	10140;15439	15158;22940	24094;36627;36628;36629;36630	24094;36627
C3K088	C3K088	8	8	8	>tr|C3K088|C3K088_PSEFS Putative isochorismatase OS=Pseudomonas fluorescens (strain SBW25) GN=PFLU_4342 PE=4 SV=1	1	8	8	8	58.2	58.2	58.2	20.668	196	196	0	80.274	0.86625	0.88934	14.504	8	0	Median	0.94827	0.93561	12.822	8	0	Median	1.088	1.0642	18.584	8	0	Median	937120000	347250000	276010000	313860000				326	2029;3738;4661;5622;5821;8448;9684;12550	True;True;True;True;True;True;True;True	2180;4008;4009;4993;6040;6247;9000;10429;13488	3160;5988;5989;5990;5991;5992;7480;7481;8990;9386;9387;13517;13518;15621;20140	5181;5182;5183;9441;9442;9443;9444;9445;9446;9447;9448;9449;11775;11776;11777;11778;11779;14348;14349;14842;14843;21391;21392;24779;24780;31964;31965;31966	5183;9442;11778;14348;14843;21392;24780;31966
C3K091	C3K091	8	8	5	>tr|C3K091|C3K091_PSEFS GTP cyclohydrolase 1 OS=Pseudomonas fluorescens (strain SBW25) GN=folE PE=3 SV=1	1	8	8	5	47.5	47.5	32.6	20.102	181	181	0	54.124	0.7598	0.77707	27.44	5	0	Median	1.2473	1.2029	19.081	5	0	Median	1.1434	1.143	26.57	5	0	Median	822720000	304740000	251140000	266840000				327	752;1262;2371;3100;3101;10639;11187;11494	True;True;True;True;True;True;True;True	799;1355;2550;3319;3320;11458;12028;12353	1152;1153;1926;3780;3781;3782;3783;3784;5009;5010;5011;17203;18048;18512;18513	1906;1907;1908;3238;6026;6027;6028;6029;6030;7824;7825;7826;27163;28506;28507;29265;29266	1906;3238;6029;7824;7826;27163;28506;29266
C3K092	C3K092	3	3	3	>tr|C3K092|C3K092_PSEFS Uncharacterized protein OS=Pseudomonas fluorescens (strain SBW25) GN=PFLU_4346 PE=4 SV=1	1	3	3	3	26	26	26	14.093	123	123	0	11.693	0.9969	1.028	13.903	3	1	Median	0.4081	0.39646	6.7632	3	1	Median	0.34459	0.34535	23.235	3	1	Median	104600000	38654000	46997000	18950000				328	8630;10705;13527	True;True;True	9204;11526;14520	13807;17301;21609	21858;27319;34446;34447	21858;27319;34446
C3K098	C3K098	2	2	2	>tr|C3K098|C3K098_PSEFS Putative glutathione S-transferase protein OS=Pseudomonas fluorescens (strain SBW25) GN=PFLU_4352 PE=4 SV=1	1	2	2	2	16.5	16.5	16.5	23.014	200	200	0	20.621	1.781	1.8545	41.817	3	2	Plateau	1.7961	1.7673	56.005	3	2	Plateau	1.0085	0.93907	32.368	3	2	Median	289580000	71603000	106010000	111970000				329	4630;12700	True;True	4962;13647	7443;7444;20361	11712;11713;32366;32367	11713;32367
C3K0A5	C3K0A5	2	2	2	>tr|C3K0A5|C3K0A5_PSEFS Uncharacterized protein OS=Pseudomonas fluorescens (strain SBW25) GN=PFLU_4359 PE=4 SV=1	1	2	2	2	8.4	8.4	8.4	35.351	308	308	0.00097371	2.7452	0.82343	0.85559	2.4248	2	0	Median	0.78167	0.73025	1.3616	2	0	Median	1.2014	1.1259	8.8024	2	0	Median	79782000	26974000	27640000	25169000				330	4884;6570	True;True	5229;7040	7826;10593	12357;16764;16765	12357;16764
C3K0A7	C3K0A7	16	16	16	>sp|C3K0A7|ALLC_PSEFS Probable allantoicase OS=Pseudomonas fluorescens (strain SBW25) GN=alc PE=3 SV=1	1	16	16	16	49.5	49.5	49.5	36.709	331	331	0	129.26	0.80433	0.82389	20.852	15	0	Median	1.1586	1.0473	24.201	15	0	Median	1.1681	1.0912	15.052	15	0	Median	2134100000	728110000	652330000	753610000				331	915;1024;1884;3914;4406;4866;5257;6444;6450;7845;8042;8625;9599;10899;12609;14369	True;True;True;True;True;True;True;True;True;True;True;True;True;True;True;True	973;1088;2028;4193;4724;5210;5652;6908;6915;8370;8578;9197;10316;11727;13551;15411	1409;1568;2906;2907;6269;7094;7795;8421;8422;10397;10398;10406;10407;12574;12861;13797;15440;17574;20226;22890	2345;2346;2630;2631;4811;4812;9939;9940;9941;11142;11143;11144;12299;12300;12301;13400;13401;13402;13403;13404;16461;16462;16474;16475;16476;16477;19937;19938;20404;20405;20406;21843;21844;24498;24499;24500;27757;32119;32120;32121;36536;36537	2346;2631;4811;9940;11144;12300;13400;16461;16475;19937;20405;21844;24500;27757;32120;36537
C3K0B2	C3K0B2	6	6	6	>tr|C3K0B2|C3K0B2_PSEFS Putative membrane protein OS=Pseudomonas fluorescens (strain SBW25) GN=PFLU_4564 PE=4 SV=1	1	6	6	6	27.4	27.4	27.4	20.083	179	179	0	38.674	0.74422	0.76256	46.124	3	0	Median	1.1731	1.0586	29.547	3	0	Median	0.99567	0.91024	55.94	3	0	Median	970870000	258100000	295380000	417380000				332	3345;4375;10905;11485;11865;14756	True;True;True;True;True;True	3584;4692;11733;12342;12754;15822	5405;7043;7044;7045;17582;18497;19087;19088;19089;23442;23443;23444	8490;8491;11076;11077;11078;27770;27771;29238;29239;30196;30197;30198;37457;37458;37459	8491;11077;27770;29238;30197;37459
C3K0B8	C3K0B8	4	4	4	>tr|C3K0B8|C3K0B8_PSEFS Uncharacterized protein OS=Pseudomonas fluorescens (strain SBW25) GN=PFLU_4772 PE=4 SV=1	1	4	4	4	19.7	19.7	19.7	24.394	218	218	0	17.184	1.2611	1.2357	17.875	5	3	Median	1.1918	1.2588	38.343	5	3	Median	0.92781	0.8642	37.64	5	3	Median	140690000	39532000	56630000	44526000				333	3342;4160;7524;8152	True;True;True;True	3581;4457;8037;8689	5402;6681;12128;13039;13040	8485;10552;19223;19224;20673;20674	8485;10552;19224;20674
C3K0C5	C3K0C5	4	4	4	>tr|C3K0C5|C3K0C5_PSEFS Putative amino transferase OS=Pseudomonas fluorescens (strain SBW25) GN=PFLU_4660 PE=4 SV=1	1	4	4	4	20.7	20.7	20.7	27.128	241	241	0	53.692	0.86865	0.90331	25.333	3	0	Median	1.0759	1.0604	20.769	3	0	Median	0.95632	0.95521	8.3529	3	0	Median	447180000	127670000	158480000	161030000				334	331;1555;3354;4363	True;True;True;True	350;1678;3594;4679	501;2399;5423;5424;5425;7023	836;837;838;3995;8515;8516;8517;8518;11049	838;3995;8518;11049
C3K0D0	C3K0D0	3	3	3	>tr|C3K0D0|C3K0D0_PSEFS Uncharacterized protein OS=Pseudomonas fluorescens (strain SBW25) GN=PFLU_4366 PE=4 SV=1	1	3	3	3	11.9	11.9	11.9	29.662	261	261	0	13.807	0.97715	0.96877	18.004	3	1	Median	0.9656	0.93118	6.8161	3	1	Median	1.2604	1.2465	24.868	3	1	Plateau	95972000	25514000	35515000	34943000				335	12583;14695;14708	True;True;True	13525;15760;15773	20189;23360;23376;23377	32045;32046;37322;37355;37356	32045;37322;37356
C3K0D2	C3K0D2	2	2	2	>tr|C3K0D2|C3K0D2_PSEFS Lipid A biosynthesis lauroyltransferase OS=Pseudomonas fluorescens (strain SBW25) GN=lpxL PE=3 SV=1	1	2	2	2	10	10	10	35.856	310	310	0.00049529	2.9834	0.77068	0.77304	14.064	3	3	Median	0.47089	0.43252	29.983	3	3	Median	0.732	0.68301	22.385	3	3	Median	90514000	43892000	26484000	20138000				336	1221;9156	True;True	1299;9751	1850;1851;14580	3109;3110;3111;23145	3111;23145
C3K0D3	C3K0D3	2	2	2	>sp|C3K0D3|MINC_PSEFS Probable septum site-determining protein MinC OS=Pseudomonas fluorescens (strain SBW25) GN=minC PE=3 SV=1	1	2	2	2	11	11	11	26.265	245	245	0	29.957	0.91565	0.9624	37.472	6	6	Median	0.60966	0.65266	38.524	6	6	Median	0.8127	0.80254	14.167	6	6	Median	339550000	142060000	105610000	91886000				337	3547;11722	True;True	3802;12606	5705;5706;5707;5708;18877;18878	9001;9002;9003;9004;29857;29858	9003;29858
C3K0D4	C3K0D4	11	11	11	>tr|C3K0D4|C3K0D4_PSEFS Site-determining protein OS=Pseudomonas fluorescens (strain SBW25) GN=PFLU_4370 PE=3 SV=1	1	11	11	11	48.1	48.1	48.1	29.246	270	270	0	66.037	1.1835	1.1644	52.729	5	0	Median	1.0411	1.002	39.097	5	0	Median	0.92897	0.93057	77.188	5	0	Median	2646800000	760760000	975160000	910860000				338	400;1544;4657;6583;7730;9487;9892;10935;12789;14091;14344	True;True;True;True;True;True;True;True;True;True;True	423;1665;4989;7054;8252;10161;10649;10650;11765;13743;15119;15385	602;603;604;605;606;2381;2382;7474;7475;10609;10610;12420;12421;12422;12423;15189;15190;15191;15978;15979;17637;20509;20510;20511;20512;22477;22851	1009;1010;1011;1012;1013;3966;3967;3968;11766;11767;11768;11769;16800;16801;19681;19682;19683;19684;19685;19686;19687;24141;24142;24143;25309;25310;27847;27848;27849;32633;32634;32635;32636;35864;35865;36470	1009;3967;11769;16801;19686;24143;25310;27848;32635;35864;36470
C3K0D5	C3K0D5	5	5	5	>sp|C3K0D5|MINE_PSEFS Cell division topological specificity factor OS=Pseudomonas fluorescens (strain SBW25) GN=minE PE=3 SV=1	1	5	5	5	36.9	36.9	36.9	9.5368	84	84	0	16.266	1.2038	1.2545	34.966	3	0	Median	0.83357	0.80613	58.616	3	0	Median	0.76182	0.69118	9.5576	3	0	Median	461630000	135380000	194600000	131650000				339	3420;3421;8758;8759;11830	True;True;True;True;True	3664;3665;9336;9337;12718	5520;5521;5522;5523;13977;13978;19037	8687;8688;8689;8690;22155;22156;22157;30123;30124;30125;30126	8687;8688;22155;22157;30125
C3K0D7	C3K0D7	13	13	13	>sp|C3K0D7|APEB_PSEFS Probable M18 family aminopeptidase 2 OS=Pseudomonas fluorescens (strain SBW25) GN=apeB PE=3 SV=1	1	13	13	13	39.9	39.9	39.9	46.943	429	429	0	73.394	0.86103	0.88235	12.766	4	0	Median	1.0912	1.0628	16.354	4	0	Median	1.1597	1.0547	9.9687	4	0	Median	1117000000	375760000	358960000	382240000				340	2527;2918;3281;5815;8438;8563;8676;9136;11157;11547;12813;13681;14599	True;True;True;True;True;True;True;True;True;True;True;True;True	2713;3128;3517;6241;8990;9131;9250;9730;11995;12411;13769;14681;15657	4077;4755;5314;9370;9371;13501;13502;13709;13859;14546;17997;17998;18607;18608;18609;20544;20545;21856;23233	6408;7392;8319;8320;8321;14826;14827;21362;21363;21684;21685;21949;23091;23092;28400;28401;29413;29414;29415;32687;32688;34835;37095;37096;37097	6408;7392;8321;14826;21363;21684;21949;23091;28401;29413;32687;34835;37096
C3K0D9	C3K0D9	2	2	2	>tr|C3K0D9|C3K0D9_PSEFS Putative transport-related membrane protein OS=Pseudomonas fluorescens (strain SBW25) GN=PFLU_4375 PE=4 SV=1	1	2	2	2	2.2	2.2	2.2	79.651	721	721	0.00049727	3.0091	NaN	NaN	NaN	1	1	Median	NaN	NaN	NaN	1	1	Median	NaN	NaN	NaN	1	1	Median	5748100	943170	3154300	1650700				341	512;12677	True;True	542;13621	775;20321	1285;32289	1285;32289
C3K0E0	C3K0E0	5	5	5	>tr|C3K0E0|C3K0E0_PSEFS Putative peptidase OS=Pseudomonas fluorescens (strain SBW25) GN=PFLU_4376 PE=4 SV=1	1	5	5	5	13.3	13.3	13.3	47.459	445	445	0	19.572	1.5139	1.5882	17.355	3	0	Median	0.82307	0.8052	44.609	3	0	Median	0.87948	0.82178	8.3988	3	0	Median	213740000	64220000	74747000	74776000				342	988;12289;12406;14631;14852	True;True;True;True;True	1049;13206;13329;15693;15924	1512;1513;19726;19914;23277;23607	2531;2532;31269;31580;31581;37177;37178;37179;37701	2532;31269;31580;37177;37701
C3K0E1	C3K0E1	1	1	1	>tr|C3K0E1|C3K0E1_PSEFS Uncharacterized protein OS=Pseudomonas fluorescens (strain SBW25) GN=PFLU_4377 PE=4 SV=1	1	1	1	1	9.6	9.6	9.6	8.4666	73	73	0	5.8604	NaN	NaN	NaN	1	0	Median	NaN	NaN	NaN	1	0	Median	NaN	NaN	NaN	1	0	Median	52229000	39120000	8785600	4323700				343	1805	TRUE	1944	2785	4624	4624
C3K0E2	C3K0E2	15	15	15	>tr|C3K0E2|C3K0E2_PSEFS Diaminobutyrate--2-oxoglutarate aminotransferase OS=Pseudomonas fluorescens (strain SBW25) GN=PFLU_4378 PE=3 SV=1	1	15	15	15	47.6	47.6	47.6	49.951	464	464	0	89.78	0.18879	0.19283	77.622	6	0	Median	0.086291	0.08198	137.08	6	0	Median	0.50331	0.47503	57.053	6	0	Median	2316400000	1818300000	309930000	188260000				344	811;2007;2248;2343;2798;4174;4998;5077;5112;5246;6169;6677;7165;9398;12937	True;True;True;True;True;True;True;True;True;True;True;True;True;True;True	859;2156;2411;2520;3005;4471;5354;5437;5474;5638;6615;7157;7665;10034;10035;13900	1240;1241;3117;3553;3725;4565;6707;6708;6709;8013;8122;8170;8395;9993;9994;10734;11564;14988;14989;20721;20722;20723;20724	2064;2065;5126;5127;5128;5709;5957;7123;10585;10586;10587;10588;10589;10590;12682;12683;12684;12889;12976;13353;15738;15739;15740;17034;17035;17036;18374;23809;23810;32973;32974;32975;32976	2064;5128;5709;5957;7123;10587;12683;12889;12976;13353;15740;17035;18374;23809;32976
C3K0E4	C3K0E4	1	1	1	>tr|C3K0E4|C3K0E4_PSEFS Putative two-component system sensor histidine kinase OS=Pseudomonas fluorescens (strain SBW25) GN=PFLU_4380 PE=4 SV=1	1	1	1	1	3	3	3	48.16	440	440	0.00097561	2.7632	NaN	NaN	NaN	1	1	Median	NaN	NaN	NaN	1	1	Median	NaN	NaN	NaN	1	1	Median	11466000	2431700	4164400	4869500				345	7415	TRUE	7925	11965	18971	18971
C3K0E5	C3K0E5	1	1	1	>tr|C3K0E5|C3K0E5_PSEFS Two-component system response regulator OS=Pseudomonas fluorescens (strain SBW25) GN=PFLU_4381 PE=4 SV=1	1	1	1	1	5.3	5.3	5.3	24.568	226	226	0	3.5256	NaN	NaN	NaN	1	1	Median	NaN	NaN	NaN	1	1	Median	NaN	NaN	NaN	1	1	Median	5552700	1431900	1525200	2595600				346	3483	TRUE	3734	5617;5618	8853;8854	8854
C3K0E8	C3K0E8	3	3	3	>tr|C3K0E8|C3K0E8_PSEFS Thiol:disulfide interchange protein DsbG OS=Pseudomonas fluorescens (strain SBW25) GN=PFLU_4384 PE=4 SV=1	1	3	3	3	17.8	17.8	17.8	27.53	253	253	0	18.077	1.1293	1.1706	43.498	2	1	Median	1.0935	1.1507	57.351	2	1	Median	1.1319	1.1362	8.7951	2	1	Median	48615000	10039000	15201000	23375000				347	4848;6516;11786	True;True;True	5190;6983;12673	7768;10512;18977	12252;12253;16635;30012	12252;16635;30012
C3K0F0	C3K0F0	1	1	1	>tr|C3K0F0|C3K0F0_PSEFS Uncharacterized protein OS=Pseudomonas fluorescens (strain SBW25) GN=PFLU_4386 PE=4 SV=1	1	1	1	1	1.3	1.3	1.3	100.19	918	918	0.0009704	2.6972	NaN	NaN	NaN	0	0	Median	NaN	NaN	NaN	0	0	Median	NaN	NaN	NaN	0	0	Median	4564000	4564000	0	0				348	8492	TRUE	9045	13578	21499	21499
C3K0F1	C3K0F1	51	50	50	>tr|C3K0F1|C3K0F1_PSEFS Pyoverdine synthetase A OS=Pseudomonas fluorescens (strain SBW25) GN=pvsA PE=4 SV=1	1	51	50	50	14.7	14.5	14.5	476.87	4296	4296	0	167.89	0.34907	0.34635	57.304	3	0	Median	0.10013	0.092114	85.396	3	0	Median	0.50427	0.48499	46.735	3	0	Median	1320800000	907290000	261120000	152370000				349	174;605;606;1105;1127;1132;1149;2819;2937;3393;3673;3878;4204;4581;4689;4891;5066;5519;6194;6359;6555;6698;6729;7545;7616;7737;7852;8332;8670;8787;8866;8877;9163;9164;9365;9919;10224;10590;10602;10830;11043;11483;11719;12058;12624;12701;12782;12824;13087;13117;13621	True;True;True;True;True;True;True;True;True;True;True;True;True;True;True;True;True;True;False;True;True;True;True;True;True;True;True;True;True;True;True;True;True;True;True;True;True;True;True;True;True;True;True;True;True;True;True;True;True;True;True	184;640;641;1172;1197;1202;1220;3027;3148;3636;3939;4154;4512;4909;5024;5237;5425;5928;6640;6819;7024;7179;7210;8059;8132;8259;8377;8876;9244;9365;9445;9457;9758;9759;9986;10679;11016;11403;11415;11656;11875;12340;12603;12959;13566;13648;13736;13780;14059;14091;14617	260;925;926;1672;1705;1710;1733;4607;4784;5482;5898;6203;6774;7360;7361;7528;7839;8107;8824;10027;10271;10566;10764;10810;12159;12249;12431;12584;13333;13853;14013;14131;14144;14589;14590;14920;16034;16035;16577;17131;17150;17457;17827;18495;18874;19370;20248;20362;20497;20562;20963;21006;21771	444;1544;1545;2809;2863;2874;2912;7173;7453;8613;9301;9824;10682;11589;11590;11847;12375;12856;14040;15790;15791;16234;16724;17093;17168;19269;19417;19697;19952;21109;21941;22212;22387;22406;23161;23162;23696;25374;25375;26181;27056;27077;27587;28118;29235;29850;30680;32163;32368;32609;32718;33381;33451;34691	444;1544;1545;2809;2863;2874;2912;7173;7453;8613;9301;9824;10682;11589;11847;12375;12856;14040;15790;16234;16724;17093;17168;19269;19417;19697;19952;21109;21941;22212;22387;22406;23161;23162;23696;25375;26181;27056;27077;27587;28118;29235;29850;30680;32163;32368;32609;32718;33381;33451;34691
C3K0F2	C3K0F2	1	1	1	>tr|C3K0F2|C3K0F2_PSEFS Putative thioesterase OS=Pseudomonas fluorescens (strain SBW25) GN=pvdG PE=4 SV=1	1	1	1	1	7.2	7.2	7.2	27.762	250	250	0	9.5909	0.19474	0.20547	57.488	2	2	Median	0.29323	0.28293	52.164	2	2	Median	1.5057	1.4126	111.42	2	2	Median	30823000	21958000	4179600	4686100				350	5560	TRUE	5973	8886;8887	14162;14163	14162
C3K0G3	C3K0G3	5	5	5	>sp|C3K0G3|Y4399_PSEFS UPF0345 protein PFLU_4399 OS=Pseudomonas fluorescens (strain SBW25) GN=PFLU_4399 PE=3 SV=1	1	5	5	5	78.7	78.7	78.7	10.133	94	94	0	40.241	1.1108	1.1276	37.157	6	4	Median	0.97015	0.90442	43.965	6	4	Median	0.79137	0.76611	18.959	6	4	Median	737500000	254690000	251180000	231630000				351	8653;11366;13070;13071;13878	True;True;True;True;True	9227;12214;14041;14042;14898	13836;18300;20933;20934;22157;22158	21914;21915;21916;28937;33327;33328;33329;35319;35320	21916;28937;33328;33329;35320
C3K0G4	C3K0G4	6	6	6	>tr|C3K0G4|C3K0G4_PSEFS Uncharacterized protein OS=Pseudomonas fluorescens (strain SBW25) GN=PFLU_4400 PE=4 SV=1	1	6	6	6	26.5	26.5	26.5	29.559	268	268	0	22.487	1.0249	1.0098	16.66	4	0	Median	0.74796	0.71643	30.146	4	0	Median	0.82606	0.80639	34.19	4	0	Median	285420000	90492000	89740000	105190000				352	397;1987;6286;7754;9205;13922	True;True;True;True;True;True	420;2135;6739;8276;9805;14945	598;3078;3079;10163;12451;14654;22230	1001;1002;5080;5081;16041;16042;19733;23270;35453;35454;35455	1001;5080;16042;19733;23270;35454
C3K0G5	C3K0G5	12	12	12	>tr|C3K0G5|C3K0G5_PSEFS Putative chemotaxis protein OS=Pseudomonas fluorescens (strain SBW25) GN=PFLU_4401 PE=4 SV=1	1	12	12	12	45.3	45.3	45.3	34.819	311	311	0	59.614	1.1392	1.1505	31.05	8	0	Median	0.92856	0.91938	33.049	8	0	Median	0.82573	0.79378	26.275	8	0	Median	649060000	229810000	214390000	204860000				353	635;1857;3242;3678;5346;6882;7716;10432;10524;11919;13113;13984	True;True;True;True;True;True;True;True;True;True;True;True	671;2001;3476;3944;5746;7370;8235;8236;11234;11330;12810;14087;15008	963;2875;5245;5903;8549;11053;12399;12400;12401;16886;17027;19166;21001;21002;22315	1606;1607;1608;4765;8215;8216;8217;9310;9311;9312;13625;17559;19641;19642;19643;19644;19645;26658;26659;26899;26900;26901;30326;33446;33447;35617;35618	1608;4765;8215;9311;13625;17559;19642;26659;26901;30326;33446;35617
C3K0G8	C3K0G8	3	3	3	>tr|C3K0G8|C3K0G8_PSEFS Putative response regulator OS=Pseudomonas fluorescens (strain SBW25) GN=PFLU_4404 PE=4 SV=1	1	3	3	3	19.6	19.6	19.6	24.024	219	219	0	8.8879	1.0897	1.1618	24.267	2	1	Median	0.8129	0.76663	52.322	2	1	Median	0.71535	0.67891	31.508	2	1	Median	34364000	12133000	12021000	10209000				354	2724;3170;14823	True;True;True	2924;3396;15892	4422;5124;23554	6912;8009;37621	6912;8009;37621
C3K0G9	C3K0G9	5	5	5	>tr|C3K0G9|C3K0G9_PSEFS Probable lipid kinase YegS-like OS=Pseudomonas fluorescens (strain SBW25) GN=PFLU_4405 PE=3 SV=1	1	5	5	5	21.6	21.6	21.6	32.217	306	306	0	14.673	1.1003	1.1814	29.549	5	3	Median	1.1133	1.214	34.323	5	3	Median	0.95202	0.99098	13.195	5	3	Median	87607000	29826000	29900000	27881000				355	219;1078;4683;12096;13689	True;True;True;True;True	232;1145;5018;13000;14689	327;1640;7522;19424;19425;21864	552;2763;11836;30770;30771;34849	552;2763;11836;30771;34849
C3K0H1	C3K0H1	8	8	8	>tr|C3K0H1|C3K0H1_PSEFS Chemotaxis protein CheW OS=Pseudomonas fluorescens (strain SBW25) GN=PFLU_4407 PE=4 SV=1	1	8	8	8	66.9	66.9	66.9	17.859	160	160	0	238.72	0.93809	0.97262	21.935	8	0	Median	1.04	1.0331	14.521	8	0	Median	1.1411	1.0566	15.467	8	0	Median	2619700000	809570000	857950000	952130000				356	4006;4092;5253;6868;7621;10712;11106;14923	True;True;True;True;True;True;True;True	4294;4385;5645;7356;8138;11533;11940;15999	6416;6540;6541;8405;11034;12257;17308;17309;17930;23704	10150;10151;10350;10351;13372;17522;17523;17524;19431;19432;27333;27334;27335;27336;27337;28286;37867	10150;10351;13372;17524;19432;27335;28286;37867
C3K0H3	C3K0H3	3	3	3	>tr|C3K0H3|C3K0H3_PSEFS Putative chromosome partitioning protein OS=Pseudomonas fluorescens (strain SBW25) GN=PFLU_4409 PE=4 SV=1	1	3	3	3	16	16	16	28.296	262	262	0	5.2866	0.55496	0.58542	4.3279	3	2	Median	0.54453	0.58111	21.608	3	2	Median	0.79581	0.7778	33.696	3	2	Median	65940000	30717000	17469000	17754000				357	668;10726;12790	True;True;True	705;11548;13744	1010;1011;17328;20513	1675;1676;27368;32637	1676;27368;32637
C3K0H4	C3K0H4	2	2	2	>tr|C3K0H4|C3K0H4_PSEFS Putative chemotaxis protein OS=Pseudomonas fluorescens (strain SBW25) GN=PFLU_4410 PE=4 SV=1	1	2	2	2	12.1	12.1	12.1	32.117	297	297	0	11.002	1.8911	2.0215	19.876	3	3	Median	2.0799	2.0151	33.596	3	3	Median	1.2449	1.1841	17.527	3	3	Median	34905000	6922100	13113000	14870000				358	7501;13561	True;True	8013;14555	12094;12095;21663;21664	19182;19183;34536;34537	19183;34536
C3K0H5	C3K0H5	2	2	2	>tr|C3K0H5|C3K0H5_PSEFS Putative chemotaxis protein OS=Pseudomonas fluorescens (strain SBW25) GN=PFLU_4411 PE=3 SV=1	1	2	2	2	10.2	10.2	10.2	25.962	246	246	0	5.3961	NaN	NaN	NaN	1	0	Median	NaN	NaN	NaN	1	0	Median	NaN	NaN	NaN	1	0	Median	22016000	7179400	6470400	8366300				359	7049;13145	True;True	7541;14120	11330;21049	18023;18024;33513	18024;33513
C3K0H6	C3K0H6	6	6	6	>tr|C3K0H6|C3K0H6_PSEFS Chemotaxis response regulator protein-glutamate methylesterase OS=Pseudomonas fluorescens (strain SBW25) GN=cheB PE=3 SV=1	1	6	6	6	27.7	27.7	27.7	40.079	379	379	0	50.09	0.95134	0.96462	16.272	6	0	Median	0.94861	0.89029	15.311	6	0	Median	0.99307	0.92623	5.9383	6	0	Median	548940000	192130000	178720000	178100000				360	291;2860;9090;11504;13830;14156	True;True;True;True;True;True	306;3069;9683;12364;14837;15187	425;4663;14471;14472;18527;22073;22568;22569	726;7252;7253;7254;22970;22971;22972;29286;35183;36004;36005;36006;36007;36008	726;7253;22970;29286;35183;36006
C3K0H7	C3K0H7	11	11	11	>tr|C3K0H7|C3K0H7_PSEFS Chemotaxis histidine kinase OS=Pseudomonas fluorescens (strain SBW25) GN=PFLU_4414 PE=4 SV=1	1	11	11	11	21.5	21.5	21.5	77.941	738	738	0	56.587	1.025	1.0102	22.848	6	0	Median	0.88747	0.8321	43.037	6	0	Median	0.87997	0.85953	18.371	6	0	Median	909970000	292250000	332110000	285610000				361	2;17;1137;1372;1829;3542;4280;6019;9501;9715;14496	True;True;True;True;True;True;True;True;True;True;True	2;17;1207;1479;1970;3797;4592;6460;10181;10462;15545	2;20;1717;2117;2118;2829;5697;6884;6885;6886;6887;9782;15228;15229;15675;15676;23086;23087	4;5;6;44;2885;2886;3530;3531;3532;3533;4685;8990;10851;10852;10853;10854;15389;24193;24194;24869;24870;36865;36866	6;44;2885;3532;4685;8990;10853;15389;24193;24869;36865
C3K0H8	C3K0H8	6	6	6	>tr|C3K0H8|C3K0H8_PSEFS Protein phosphatase CheZ OS=Pseudomonas fluorescens (strain SBW25) GN=PFLU_4415 PE=3 SV=1	1	6	6	6	25.2	25.2	25.2	29.543	262	262	0	29.524	0.82471	0.82499	107.33	9	8	Median	0.79923	0.69111	163.58	9	8	Median	0.74298	0.73205	61.137	9	8	Median	418480000	160610000	131800000	126070000				362	2898;3622;3623;5319;5687;14171	True;True;True;True;True;True	3107;3885;3886;5717;6107;15202	4722;5821;5822;5823;5824;8510;9089;22589;22590;22591;22592	7339;7340;9189;9190;9191;9192;13567;14514;36037;36038;36039;36040	7339;9190;9191;13567;14514;36038
C3K0H9	C3K0H9	2	2	2	>tr|C3K0H9|C3K0H9_PSEFS Chemotaxis protein CheY OS=Pseudomonas fluorescens (strain SBW25) GN=PFLU_4416 PE=4 SV=1	1	2	2	2	18.5	18.5	18.5	13.864	124	124	0	7.3051	0.90564	0.93839	12.327	3	2	Median	0.64994	0.63197	13.799	3	2	Median	0.71766	0.66091	3.5153	3	2	Median	402160000	204740000	113470000	83947000				363	6527;11563	True;True	6994;12428	10529;18633;18634;18635	16660;29460;29461;29462	16660;29462
C3K0I0	C3K0I0	1	1	1	>tr|C3K0I0|C3K0I0_PSEFS RNA polymerase sigma factor FliA OS=Pseudomonas fluorescens (strain SBW25) GN=fliA PE=3 SV=1	1	1	1	1	3.3	3.3	3.3	27.488	246	246	0.0023674	2.2185	1.1021	1.1026	7.0294	2	2	Median	0.96021	0.92181	17.21	2	2	Median	0.87126	0.81253	7.1687	2	2	Median	57868000	18848000	21173000	17847000				364	6069	TRUE	6512	9852;9853	15511;15512	15511
C3K0I1	C3K0I1	6	6	6	>tr|C3K0I1|C3K0I1_PSEFS Site-determining protein OS=Pseudomonas fluorescens (strain SBW25) GN=PFLU_4418 PE=3 SV=1	1	6	6	6	26.4	26.4	26.4	29.717	277	277	0	36.561	0.73423	0.73961	11.917	3	0	Median	0.97886	0.8908	9.4695	3	0	Median	1.2525	1.1391	15.178	3	0	Median	1019600000	345920000	373850000	299870000				365	2762;4137;4888;5906;9149;13618	True;True;True;True;True;True	2966;4431;5233;6337;9744;14613;14614	4497;6637;7831;7832;7833;9565;9566;9567;14567;14568;21767;21768	7020;10485;12363;12364;12365;15072;15073;15074;23125;23126;34683;34684;34685;34686;34687	7020;10485;12363;15073;23125;34687
C3K0I9	C3K0I9	3	3	3	>tr|C3K0I9|C3K0I9_PSEFS Flagellar protein OS=Pseudomonas fluorescens (strain SBW25) GN=PFLU_4426 PE=3 SV=1	1	3	3	3	30.3	30.3	30.3	15.388	145	145	0	12.758	0.94695	0.9385	14.665	3	0	Median	0.67935	0.6644	14.992	3	0	Median	0.75984	0.74835	2.8152	3	0	Median	78878000	30193000	27001000	21684000				366	6798;12648;14001	True;True;True	7283;13591;15025	10921;20277;22342	17346;32219;32220;35668;35669;35670	17346;32220;35669
C3K0J0	C3K0J0	2	2	2	>tr|C3K0J0|C3K0J0_PSEFS Flagellar motor switch protein FliN OS=Pseudomonas fluorescens (strain SBW25) GN=PFLU_4427 PE=3 SV=1	1	2	2	2	16.1	16.1	16.1	16.524	155	155	0	9.1487	0.7269	0.73461	12.792	3	2	Median	0.75485	0.69697	9.5562	3	2	Median	1.0246	0.94791	19.685	3	2	Median	109430000	45136000	34101000	30189000				367	8987;9928	True;True	9577;10688	14319;16049;16050	22697;25398;25399	22697;25398
C3K0J1	C3K0J1	5	5	5	>tr|C3K0J1|C3K0J1_PSEFS Flagellar motor switch protein FliM OS=Pseudomonas fluorescens (strain SBW25) GN=PFLU_4428 PE=3 SV=1	1	5	5	5	19.6	19.6	19.6	36.152	322	322	0	16.665	0.81191	0.84826	42.258	6	5	Median	0.69035	0.69905	62.878	6	5	Median	0.747	0.7109	34.403	6	5	Median	219650000	88773000	77931000	52943000				368	3991;5233;5414;11048;11961	True;True;True;True;True	4277;5624;5816;11880;12854	6388;6389;6390;8376;8655;17835;19234	10102;10103;10104;13320;13786;28133;30445	10103;13320;13786;28133;30445
C3K0J2	C3K0J2	1	1	1	>tr|C3K0J2|C3K0J2_PSEFS Flagellar basal body-associated protein FliL OS=Pseudomonas fluorescens (strain SBW25) GN=PFLU_4429 PE=4 SV=1	1	1	1	1	6.6	6.6	6.6	17.888	166	166	0	12.321	1.2998	1.3305	34.67	2	2	Median	1.0095	1.0433	46.909	2	2	Median	0.77667	0.72569	14.298	2	2	Median	248420000	93651000	90134000	64637000				369	14126	TRUE	15154	22520;22521;22522	35935;35936;35937	35937
C3K0J8	C3K0J8	5	5	5	>tr|C3K0J8|C3K0J8_PSEFS Uncharacterized protein OS=Pseudomonas fluorescens (strain SBW25) GN=PFLU_4669 PE=4 SV=1	1	5	5	5	33.3	33.3	33.3	22.105	201	201	0	32.576	1.0492	1.0305	44.28	7	6	Median	1.1903	1.1899	62.897	7	6	Median	1.0572	1.0356	35.979	7	6	Median	615390000	199910000	220660000	194820000				370	4418;5725;6829;12482;13048	True;True;True;True;True	4736;6147;7315;13412;14014	7109;9176;10969;10970;20030;20031;20892	11163;11164;11165;14612;17418;17419;31794;31795;33257	11164;14612;17419;31795;33257
C3K0K2	C3K0K2	1	1	1	>tr|C3K0K2|C3K0K2_PSEFS Putative outer membrane protein OS=Pseudomonas fluorescens (strain SBW25) GN=PFLU_4673 PE=3 SV=1	1	1	1	1	3.7	3.7	3.7	29.801	271	271	0	3.5228	NaN	NaN	NaN	1	0	Median	NaN	NaN	NaN	1	0	Median	NaN	NaN	NaN	1	0	Median	42214000	16647000	15025000	10543000				371	6889	TRUE	7377	11060	17583	17583
C3K0K4	C3K0K4	5	5	5	>tr|C3K0K4|C3K0K4_PSEFS Uncharacterized protein OS=Pseudomonas fluorescens (strain SBW25) GN=PFLU_4675 PE=4 SV=1	1	5	5	5	25.5	25.5	25.5	29.554	271	271	0	19.278	1.4133	1.4969	29.394	5	3	Median	0.71167	0.76368	56.508	5	3	Median	0.77752	0.80008	58.247	5	3	Median	123160000	38591000	49246000	35327000				372	1448;2604;6125;8412;9160	True;True;True;True;True	1559;2800;6570;8959;9755	2231;4223;4224;9930;13461;14586	3720;3721;3722;6611;6612;15635;21301;23152	3722;6612;15635;21301;23152
C3K0K5	C3K0K5	10	10	10	>tr|C3K0K5|C3K0K5_PSEFS Electron transfer flavoprotein alpha-subunit OS=Pseudomonas fluorescens (strain SBW25) GN=PFLU_4676 PE=4 SV=1	1	10	10	10	47.2	47.2	47.2	31.384	309	309	0	196.34	0.93634	0.9474	25.041	13	0	Median	1.019	1.0348	30.837	13	0	Median	0.8997	0.87315	23.101	13	0	Median	6974000000	2093700000	2192400000	2687900000				373	198;1620;5850;6300;6914;7871;11163;12350;13567;14208	True;True;True;True;True;True;True;True;True;True	208;209;1745;6276;6754;7402;8397;12001;13272;14561;15241	293;294;295;296;297;2492;2493;9453;9454;9455;10184;10185;10186;10187;11097;12605;18007;18008;19823;19824;19825;19826;21673;22639;22640	492;493;494;495;496;497;498;499;500;501;502;4127;4128;4129;4130;4131;4132;4133;4134;14928;14929;14930;16069;16070;16071;16072;16073;16074;17651;19988;19989;19990;28418;28419;28420;28421;28422;28423;31425;31426;31427;31428;34550;34551;34552;36122;36123;36124;36125;36126;36127;36128;36129;36130	498;4131;14928;16074;17651;19989;28418;31427;34552;36129
C3K0K6	C3K0K6	16	16	16	>tr|C3K0K6|C3K0K6_PSEFS Electron transfer flavoprotein beta-subunit OS=Pseudomonas fluorescens (strain SBW25) GN=PFLU_4677 PE=4 SV=1	1	16	16	16	74.7	74.7	74.7	26.368	249	249	0	201.26	0.85993	0.88825	22.742	18	0	Median	0.96446	0.94707	20.818	18	0	Median	1.0696	1.0137	24.252	18	0	Median	7819900000	2788200000	2432100000	2599600000				374	319;850;1848;3523;5496;7095;8644;9598;10252;11020;11859;12036;13185;13250;13584;14230	True;True;True;True;True;True;True;True;True;True;True;True;True;True;True;True	338;902;1990;3778;5905;7591;9218;10314;10315;11046;11047;11851;12748;12936;14162;14227;14578;15264	480;1298;1299;1300;1301;1302;2857;2858;5673;8784;11430;13824;15434;15435;15436;15437;15438;15439;16615;16616;16617;16618;17789;19081;19337;19338;21102;21185;21704;21705;21706;21707;22673	807;808;2160;2161;2162;2163;2164;2165;2166;2167;4741;4742;8943;8944;8945;13988;18159;21890;21891;21892;24486;24487;24488;24489;24490;24491;24492;24493;24494;24495;24496;24497;26242;26243;26244;26245;26246;26247;26248;26249;26250;26251;28070;30186;30187;30188;30189;30624;30625;30626;30627;33605;33729;33730;33731;34598;34599;34600;34601;34602;34603;36186;36187;36188	808;2163;4742;8943;13988;18159;21891;24497;26248;28070;30186;30627;33605;33730;34603;36187
C3K0K7	C3K0K7	17	17	17	>tr|C3K0K7|C3K0K7_PSEFS Putative electron transport protein OS=Pseudomonas fluorescens (strain SBW25) GN=PFLU_4678 PE=4 SV=1	1	17	17	17	39.9	39.9	39.9	60.633	554	554	0	87.83	1.3878	1.4372	25.11	10	0	Median	1.3007	1.2838	30.177	10	0	Median	0.98346	0.89918	14.786	10	0	Median	1818900000	515800000	676760000	626380000				375	1009;1119;2147;3145;3221;3232;4215;4802;4936;5378;7764;8219;8946;9547;11787;14605;14930	True;True;True;True;True;True;True;True;True;True;True;True;True;True;True;True;True	1072;1189;2305;3370;3453;3466;4523;5141;5284;5779;8286;8762;9532;10249;12674;15663;16006	1542;1543;1544;1695;3374;5082;5083;5210;5228;6786;7698;7699;7700;7912;8599;12462;13151;14246;15339;18978;23239;23717	2587;2588;2589;2845;2846;2847;5472;7942;7943;8158;8183;8184;8185;10700;10701;10702;10703;12135;12136;12137;12494;13699;19756;20848;20849;20850;22579;22580;24335;30013;37106;37107;37894;37895	2589;2847;5472;7943;8158;8185;10702;12136;12494;13699;19756;20850;22580;24335;30013;37107;37895
C3K0L0	C3K0L0	5	5	5	>tr|C3K0L0|C3K0L0_PSEFS Putative IclR-family regulatory protein OS=Pseudomonas fluorescens (strain SBW25) GN=PFLU_4681 PE=4 SV=1	1	5	5	5	19.9	19.9	19.9	29.511	267	267	0	9.8149	1.0606	1.0693	35.995	3	0	Median	0.73278	0.7307	16.887	3	0	Median	0.87858	0.88113	7.5706	3	0	Median	109970000	36760000	40981000	32229000				376	2852;3726;8846;9296;14314	True;True;True;True;True	3061;3996;9425;9901;15350	4652;5975;14097;14784;22800	7232;7233;7234;9422;22340;23490;36393	7234;9422;22340;23490;36393
C3K0L3;C3K970	C3K0L3;C3K970	5;5	5;5	5;5	>tr|C3K0L3|C3K0L3_PSEFS L-arabinose-binding periplasmic protein OS=Pseudomonas fluorescens (strain SBW25) GN=PFLU_4684 PE=3 SV=1;>tr|C3K970|C3K970_PSEFS L-arabinose-binding periplasmic protein OS=Pseudomonas fluorescens (strain SBW25) GN=araF PE=3 SV=1	2	5	5	5	22.7	22.7	22.7	35.296	330	330;334	0	33.607	1.445	1.5112	15.386	3	0	Median	2.0016	2.1452	45.417	3	0	Median	1.1645	1.1584	8.9734	3	0	Median	313620000	68787000	130880000	113960000				377	4788;9912;11489;12420;12514	True;True;True;True;True	5127;10671;10672;12348;13346;13347;13448	7674;7675;16019;16020;16021;18507;19940;19941;20091;20092	12103;12104;25355;25356;25357;25358;29255;31620;31621;31622;31623;31624;31885;31886	12104;25357;29255;31623;31885
C3K0M0	C3K0M0	1	1	1	>tr|C3K0M0|C3K0M0_PSEFS Putative transmembrane protein OS=Pseudomonas fluorescens (strain SBW25) GN=PFLU_4691 PE=3 SV=1	1	1	1	1	2.9	2.9	2.9	51.2	488	488	0	3.8014	1.6978	1.7605	2.0252	2	2	Median	1.8888	1.8347	26.545	2	2	Median	1.1125	1.0599	24.25	2	2	Median	19053000	4003200	6835500	8214000				378	2483	TRUE	2668	3988;3989	6303;6304	6304
C3K0M3	C3K0M3	4	4	4	>tr|C3K0M3|C3K0M3_PSEFS Uncharacterized protein OS=Pseudomonas fluorescens (strain SBW25) GN=PFLU_4694 PE=4 SV=1	1	4	4	4	28	28	28	20.579	186	186	0	13.425	0.99104	1.0112	65.181	4	3	Median	1.0699	0.9814	60.757	4	3	Median	1.1187	1.0776	19.845	4	3	Median	151710000	53349000	47678000	50687000				379	1293;4353;12573;14277	True;True;True;True	1396;4669;13515;15313	1991;7009;20179;22742	3332;11024;32034;36307;36308	3332;11024;32034;36307
C3K0M4	C3K0M4	2	2	2	>tr|C3K0M4|C3K0M4_PSEFS Putative lipoprotein OS=Pseudomonas fluorescens (strain SBW25) GN=PFLU_4695 PE=4 SV=1	1	2	2	2	15.9	15.9	15.9	22.218	201	201	0	6.699	1.1941	1.2073	22.295	3	1	Median	1.5507	1.5802	35.683	3	1	Median	1.2986	1.285	20.693	3	1	Median	130960000	36965000	37125000	56869000				380	4846;6331	True;True	5188;6786	7765;7766;10227	12248;12249;12250;16158;16159	12249;16159
C3K0M6	C3K0M6	4	4	4	>tr|C3K0M6|C3K0M6_PSEFS Putative tetR-family regulatory protein OS=Pseudomonas fluorescens (strain SBW25) GN=PFLU_4697 PE=4 SV=1	1	4	4	4	19.8	19.8	19.8	25.513	217	217	0	9.8256	0.69054	0.69085	45.366	3	3	Median	0.75544	0.75589	96.811	3	3	Median	1.3604	1.2971	52.036	3	3	Median	118410000	42006000	28373000	48032000				381	3491;4896;5890;8543	True;True;True;True	3742;5243;6319;9104	5627;7847;9533;13668	8865;12384;15031;21634	8865;12384;15031;21634
C3K0M7	C3K0M7	4	4	4	>tr|C3K0M7|C3K0M7_PSEFS Putative deoxyribonuclease OS=Pseudomonas fluorescens (strain SBW25) GN=PFLU_4698 PE=4 SV=1	1	4	4	4	17.2	17.2	17.2	28.618	261	261	0	14.389	0.98512	1.0232	34.636	3	1	Plateau	1.2477	1.129	54.798	3	1	Plateau	0.84059	0.80081	12.459	3	1	Median	98628000	34311000	30732000	33585000				382	2735;3773;7834;8507	True;True;True;True	2936;2937;4046;8358;9060	4447;4448;6047;12555;13610	6949;6950;9550;9551;19910;21540;21541	6950;9550;19910;21540
C3K0M9	C3K0M9	2	2	2	>sp|C3K0M9|KTHY_PSEFS Thymidylate kinase OS=Pseudomonas fluorescens (strain SBW25) GN=tmk PE=3 SV=1	1	2	2	2	10.5	10.5	10.5	22.931	210	210	0	4.1737	0.34506	0.35515	88.743	2	1	Median	0.35959	0.33268	108.65	2	1	Median	1.091	1.0141	28.545	2	1	Median	52120000	30417000	12179000	9524200				383	1428;2821	True;True	1537;3029	2196;4610	3662;3663;7176	3662;7176
C3K0N0	C3K0N0	2	2	2	>tr|C3K0N0|C3K0N0_PSEFS Putative exported protein OS=Pseudomonas fluorescens (strain SBW25) GN=PFLU_4701 PE=4 SV=1	1	2	2	2	5.8	5.8	5.8	41.561	377	377	0	5.5292	1.0396	1.0738	18.161	2	1	Median	1.178	1.1092	4.6638	2	1	Median	1.0864	1.0489	19.709	2	1	Median	53260000	15633000	16151000	21477000				384	7563;7940	True;True	8078;8470	12182;12702	19300;20143	19300;20143
C3K0N2	C3K0N2	5	5	5	>tr|C3K0N2|C3K0N2_PSEFS 3-oxoacyl-[acyl-carrier-protein] synthase 2 OS=Pseudomonas fluorescens (strain SBW25) GN=PFLU_4703 PE=3 SV=1	1	5	5	5	18.6	18.6	18.6	43.34	414	414	0	48.313	1.0056	1.0286	17.373	5	0	Median	1.4473	1.4238	26.23	5	0	Median	1.2932	1.1965	23.311	5	0	Median	368210000	111960000	122240000	134000000				385	1990;6352;9683;11879;13898	True;True;True;True;True	2138;6810;6811;10428;12768;14918	3085;10257;10258;15620;19107;22186	5088;16207;16208;16209;16210;16211;16212;24778;30226;30227;30228;35367;35368;35369	5088;16211;24778;30226;35368
C3K0N3	C3K0N3	3	3	3	>sp|C3K0N3|ACP_PSEFS Acyl carrier protein OS=Pseudomonas fluorescens (strain SBW25) GN=acpP PE=3 SV=1	1	3	3	3	33.3	33.3	33.3	8.6425	78	78	0	40.029	1.1321	1.1736	6.5578	3	0	Median	1.2853	1.1899	23.164	3	0	Median	1.116	1.0189	11.504	3	0	Median	994720000	288330000	348230000	358160000				386	6814;6825;7091	True;True;True	7299;7310;7586	10949;10950;10962;11418;11419	17384;17385;17386;17387;17388;17389;17408;17409;18147;18148	17388;17408;18148
C3K0N4	C3K0N4	7	7	7	>tr|C3K0N4|C3K0N4_PSEFS 3-oxoacyl-[acyl-carrier protein] reductase OS=Pseudomonas fluorescens (strain SBW25) GN=PFLU_4705 PE=4 SV=1	1	7	7	7	39.7	39.7	39.7	25.628	247	247	0	133.19	1.0898	1.1181	14.462	9	0	Median	1.2028	1.0893	17.042	9	0	Median	1.2716	1.146	25.103	9	0	Median	2060800000	678950000	667160000	714710000				387	652;2916;4927;6427;10396;11427;13019	True;True;True;True;True;True;True	688;3125;5275;6890;6891;11195;12278;12279;13983	989;990;4751;7899;10369;10370;10371;16824;16825;18396;18397;18398;18399;18400;20837	1646;1647;7383;12477;12478;12479;16416;16417;16418;16419;16420;16421;26575;26576;26577;26578;29078;29079;29080;29081;29082;29083;33159;33160	1646;7383;12479;16420;26576;29081;33160
C3K0N5	C3K0N5	6	6	6	>tr|C3K0N5|C3K0N5_PSEFS Malonyl CoA-acyl carrier protein transacylase OS=Pseudomonas fluorescens (strain SBW25) GN=PFLU_4706 PE=3 SV=1	1	6	6	6	29.8	29.8	29.8	32.422	312	312	0	125.51	1.1685	1.1748	21.633	6	0	Median	0.95027	0.91096	45.966	6	0	Median	1.0151	0.93373	31.842	6	0	Median	691380000	219940000	223220000	248210000				388	1141;1941;2485;9267;12685;14544	True;True;True;True;True;True	1211;1212;2088;2670;9871;13632;15598	1721;1722;3001;3002;3993;14745;20338;20339;23152	2893;2894;4971;4972;4973;4974;6308;23423;23424;32325;32326;32327;32328;36962;36963;36964	2893;4972;6308;23424;32327;36962
C3K0N6	C3K0N6	2	2	2	>sp|C3K0N6|PLSX_PSEFS Phosphate acyltransferase OS=Pseudomonas fluorescens (strain SBW25) GN=plsX PE=3 SV=1	1	2	2	2	5.7	5.7	5.7	35.231	336	336	0	11.946	5.8011	6.1225	117.7	3	2	Plateau	5.5057	5.0824	110.66	3	2	Plateau	1.0347	0.93669	23.368	3	2	Median	96998000	25537000	39500000	31960000				389	1043;13004	True;True	1107;13967	1592;1593;20818	2680;2681;33122;33123	2681;33123
C3K0N7	C3K0N7	4	4	4	>sp|C3K0N7|RL32_PSEFS 50S ribosomal protein L32 OS=Pseudomonas fluorescens (strain SBW25) GN=rpmF PE=3 SV=1	1	4	4	4	55	55	55	6.7565	60	60	0	20.794	1.6051	1.6427	8.7956	4	0	Median	1.0092	0.99792	46.871	4	0	Median	0.58393	0.5509	29.454	4	0	Median	306840000	82300000	127530000	97017000				390	5777;10993;11353;12760	True;True;True;True	6200;11824;12199;13711	9283;9284;17726;18277;18278;20461	14735;14736;14737;27973;28900;28901;28902;28903;32549	14735;27973;28900;32549
C3K0N8	C3K0N8	6	6	6	>tr|C3K0N8|C3K0N8_PSEFS Uncharacterized protein OS=Pseudomonas fluorescens (strain SBW25) GN=PFLU_4709 PE=4 SV=1	1	6	6	6	44.3	44.3	44.3	19.598	176	176	0	58.655	0.7059	0.73909	18.141	4	0	Median	0.89294	0.80315	38.971	4	0	Median	1.3577	1.1958	31.346	4	0	Median	371460000	120620000	131360000	119470000				391	1993;3067;4378;5469;7537;11656	True;True;True;True;True;True	2141;3284;4695;5876;8051;12538	3090;3091;3092;4959;7049;8739;12146;18786	5093;5094;5095;7746;11084;13926;13927;19249;19250;19251;19252;29695;29696;29697	5093;7746;11084;13926;19251;29697
C3K0P0	C3K0P0	5	5	5	>tr|C3K0P0|C3K0P0_PSEFS Putative peptidase OS=Pseudomonas fluorescens (strain SBW25) GN=PFLU_4711 PE=4 SV=1	1	5	5	5	21.1	21.1	21.1	36.004	327	327	0	22.564	1.266	1.2594	28.036	4	2	Median	1.2929	1.2005	27.039	4	2	Median	1.0499	1.0066	21.484	4	2	Median	221970000	66499000	72921000	82545000				392	261;3414;5523;11245;12477	True;True;True;True;True	274;3658;5932;12086;13407	379;5513;8833;18127;20024	650;8674;14054;28653;31785;31786	650;8674;14054;28653;31785
C3K0P1	C3K0P1	2	2	2	>tr|C3K0P1|C3K0P1_PSEFS Putative hydrolase OS=Pseudomonas fluorescens (strain SBW25) GN=PFLU_4712 PE=4 SV=1	1	2	2	2	12.3	12.3	12.3	24.229	220	220	0	7.6157	0.9476	0.95175	54.495	2	0	Median	0.70158	0.66479	44.811	2	0	Median	0.69785	0.65002	13.896	2	0	Median	59599000	22448000	22870000	14281000				393	4934;12545	True;True	5282;13481	7909;20133	12491;31950;31951;31952	12491;31951
C3K0P2	C3K0P2	3	3	3	>tr|C3K0P2|C3K0P2_PSEFS Pseudouridine synthase OS=Pseudomonas fluorescens (strain SBW25) GN=PFLU_4713 PE=3 SV=1	1	3	3	3	9.4	9.4	9.4	35.64	319	319	0	5.3	0.91367	0.949	4.7163	3	0	Median	0.95721	0.98364	10.933	3	0	Median	0.99021	0.93179	22.411	3	0	Median	77102000	27117000	26497000	23488000				394	3292;6130;13456	True;True;True	3528;6575;14444	5335;9935;21498	8350;8351;15642;34256;34257;34258	8350;15642;34258
C3K0P3	C3K0P3	28	28	28	>tr|C3K0P3|C3K0P3_PSEFS Ribonuclease E OS=Pseudomonas fluorescens (strain SBW25) GN=rne PE=3 SV=1	1	28	28	28	33.7	33.7	33.7	118.23	1075	1075	0	289.19	1.0053	1.0526	28.502	31	0	Median	1.1898	1.202	32.205	31	0	Median	1.2325	1.1178	21.476	31	0	Median	8263700000	2734400000	2477200000	3052100000				395	1290;1478;1479;1730;2744;2765;2858;2917;3008;3009;3389;4012;4247;4456;5373;5755;6205;6871;8121;8830;9281;9490;10801;11092;11600;13016;14030;14829	True;True;True;True;True;True;True;True;True;True;True;True;True;True;True;True;True;True;True;True;True;True;True;True;True;True;True;True	1393;1592;1593;1864;2946;2970;3067;3126;3127;3222;3223;3632;4300;4301;4558;4778;5774;6178;6652;7359;8658;9409;9886;10164;10165;11625;11926;12466;13980;15057;15898;15899	1984;1985;2280;2281;2282;2678;4463;4502;4503;4659;4660;4661;4752;4753;4754;4873;4874;4875;5477;6423;6424;6834;6835;7173;8592;8593;9239;10043;10044;11037;11038;12983;12984;12985;14069;14765;15195;15196;15197;17419;17904;17905;18690;20833;22386;23562;23563;23564	3317;3318;3804;3805;3806;4458;6966;6967;6968;7025;7026;7245;7246;7247;7248;7249;7384;7385;7386;7387;7388;7389;7390;7391;7610;7611;7612;7613;7614;7615;7616;8604;8605;10165;10166;10167;10780;10781;11268;11269;11270;11271;13687;13688;13689;13690;13691;13692;14684;14685;15818;15819;15820;17531;17532;17533;17534;20593;20594;20595;20596;20597;20598;22302;22303;23461;24149;24150;24151;24152;24153;24154;…	3317;3805;3806;4458;6968;7026;7246;7387;7610;7614;8604;10166;10781;11269;13689;14684;15819;17531;20597;22303;23461;24154;27528;28245;29539;33154;35733;37633
C3K0P6	C3K0P6	4	4	4	>sp|C3K0P6|DCTA_PSEFS C4-dicarboxylate transport protein OS=Pseudomonas fluorescens (strain SBW25) GN=dctA PE=3 SV=1	1	4	4	4	14.4	14.4	14.4	46.791	443	443	0	31.871	1.5398	1.5752	43.638	4	2	Median	1.0334	1.0329	52.516	4	2	Median	0.73692	0.73431	27.416	4	2	Median	238240000	67219000	95269000	75754000				396	1186;3173;3286;12927	True;True;True;True	1260;3399;3522;13889	1787;1788;5128;5320;20702;20703	2998;2999;8016;8017;8018;8328;8329;32945;32946	2999;8016;8329;32945
C3K0P8	C3K0P8	2	2	2	>tr|C3K0P8|C3K0P8_PSEFS Two-component system sensor kinase, regulator of virulence determinants OS=Pseudomonas fluorescens (strain SBW25) GN=PFLU_4719 PE=4 SV=1	1	2	2	2	6	6	6	50.443	448	448	0.00098087	2.8194	0.9018	0.91308	28.193	2	1	Median	0.63667	0.6475	5.6479	2	1	Median	0.60433	0.60857	62.8	2	1	Median	64914000	26911000	25530000	12473000				397	7485;9020	True;True	7996;9612	12071;14372	19144;22801	19144;22801
C3K0P9	C3K0P9	3	3	3	>tr|C3K0P9|C3K0P9_PSEFS Two-component system, transcriptional regulatory protein PhoP, regulator of virulence determinants OS=Pseudomonas fluorescens (strain SBW25) GN=PFLU_4720 PE=4 SV=1	1	3	3	3	16	16	16	25.473	225	225	0	8.019	0.83095	0.8487	11.865	3	2	Median	0.76807	0.7015	11.952	3	2	Median	0.99595	0.91746	24.646	3	2	Median	119770000	49946000	36359000	33466000				398	7107;8520;12213	True;True;True	7603;9073;13124	11451;13627;19599	18187;21564;31056;31057	18187;21564;31056
C3K0Q5	C3K0Q5	41	41	41	>tr|C3K0Q5|C3K0Q5_PSEFS Ribonucleoside-diphosphate reductase OS=Pseudomonas fluorescens (strain SBW25) GN=PFLU_4726 PE=3 SV=1	1	41	41	41	57.9	57.9	57.9	107.37	964	964	0	323.31	0.88368	0.88498	20.338	37	0	Median	0.84695	0.82569	20.898	37	0	Median	0.98865	0.90906	24.279	37	0	Median	8868700000	3459000000	2796900000	2612800000				399	389;499;914;1026;1129;2637;3428;3457;3475;3780;3922;4573;4949;5184;6782;6815;7104;8426;8571;8995;9480;9506;9557;9815;9816;9970;10067;11651;11704;11812;12298;12536;12591;12847;13024;13274;14305;14459;14472;14658;14998	True;True;True;True;True;True;True;True;True;True;True;True;True;True;True;True;True;True;True;True;True;True;True;True;True;True;True;True;True;True;True;True;True;True;True;True;True;True;True;True;True	411;412;529;972;1090;1199;2834;3672;3708;3726;4053;4201;4900;5297;5553;5554;7265;7300;7600;8975;9141;9585;10150;10151;10189;10190;10262;10570;10571;10733;10734;10846;12532;12588;12700;13215;13471;13533;13805;13989;14252;15341;15506;15520;15721;16077	585;586;757;758;1408;1570;1707;4279;4280;4281;5530;5531;5578;5579;5607;6055;6280;7346;7347;7929;7930;8273;8274;8275;10895;10951;11447;13482;13722;14329;15170;15171;15172;15243;15244;15245;15246;15247;15248;15356;15357;15841;15842;16127;16128;16129;16130;16311;18778;18779;18853;19016;19737;20121;20200;20201;20594;20595;20851;21219;22788;22789;22790;23036;23037;23056;23313;23314;23808	977;978;979;980;1254;1255;1256;2343;2344;2633;2634;2635;2865;2866;2867;6694;6695;6696;6697;6698;8699;8700;8701;8702;8703;8789;8790;8837;9565;9566;9567;9956;9957;11568;11569;11570;11571;12521;12522;12523;12524;12525;13146;13147;13148;13149;13150;13151;17306;17307;17390;17391;18180;18181;21335;21336;21712;21713;21714;22711;22712;22713;22714;22715;24114;24115;24116;24117;24118;24208;24209;24210;2421…	979;1255;2344;2634;2866;6696;8701;8789;8837;9567;9957;11569;12525;13151;17306;17391;18180;21336;21713;22714;24117;24210;24374;25109;25110;25501;25786;29676;29817;30079;31289;31934;32071;32770;33192;33787;36377;36792;36823;37232;38052
C3K0Q7	C3K0Q7	7	7	7	>tr|C3K0Q7|C3K0Q7_PSEFS Flagellar hook protein FlgE OS=Pseudomonas fluorescens (strain SBW25) GN=PFLU_4728 PE=3 SV=1	1	7	7	7	29.3	29.3	29.3	45.282	434	434	0	25.759	0.78709	0.82352	35.805	5	4	Median	0.69437	0.70446	36.572	4	3	Median	0.63202	0.63136	9.3449	4	3	Median	147710000	59625000	57369000	30711000				400	288;379;815;8755;9890;10020;10509	True;True;True;True;True;True;True	302;401;863;9333;10647;10797;11314	420;571;572;1245;13974;15975;15976;16235;17002	716;959;960;2073;22152;25304;25305;25652;25653;26855	716;960;2073;22152;25304;25653;26855
C3K0R1	C3K0R1	5	5	5	>tr|C3K0R1|C3K0R1_PSEFS Chemotaxis protein methyltransferase OS=Pseudomonas fluorescens (strain SBW25) GN=PFLU_4732 PE=4 SV=1	1	5	5	5	17.1	17.1	17.1	30.861	275	275	0	14.099	1.0741	1.1074	18.684	7	6	Median	1.2043	1.1699	33.995	7	6	Median	0.96364	0.90455	32.434	7	6	Median	192450000	65176000	66222000	61051000				401	2734;3881;11249;11805;13766	True;True;True;True;True	2935;4158;12090;12693;14771	4446;6209;18132;19006;19007;21978;21979	6948;9831;9832;9833;28661;30062;30063;35037;35038	6948;9833;28661;30063;35037
C3K0R2;C3K2B7	C3K0R2	9;2	9;2	9;2	>tr|C3K0R2|C3K0R2_PSEFS Chemotaxis protein OS=Pseudomonas fluorescens (strain SBW25) GN=PFLU_4733 PE=4 SV=1	2	9	9	9	34.5	34.5	34.5	34.4	310	310;310	0	44.598	0.99919	1.0341	26.549	6	0	Median	0.89804	0.82198	38.026	6	0	Median	0.90761	0.83321	50.086	6	0	Median	694600000	239340000	243700000	211550000				402	3453;4266;6475;7720;10611;11772;13152;13318;13813	True;True;True;True;True;True;True;True;True	3704;4577;6940;8240;11425;12658;14127;14297;14819	5572;5573;6859;6860;10447;10448;12405;17162;17163;18952;21057;21286;22046	8783;8784;10813;10814;16537;16538;19653;19654;19655;27099;27100;29972;33526;33909;35136;35137;35138	8784;10813;16538;19655;27100;29972;33526;33909;35137
C3K0R6	C3K0R6	12	12	12	>tr|C3K0R6|C3K0R6_PSEFS Uncharacterized protein OS=Pseudomonas fluorescens (strain SBW25) GN=PFLU_4738 PE=4 SV=1	1	12	12	12	56.6	56.6	56.6	28.391	249	249	0	45.884	0.86651	0.88949	13.906	8	0	Median	0.89006	0.87097	20.34	8	0	Median	1.0328	0.94762	8.7821	8	0	Median	901250000	293990000	304760000	302500000				403	2282;4049;4058;6184;6626;6955;7469;8307;8766;9499;13812;14800	True;True;True;True;True;True;True;True;True;True;True;True	2451;2452;4341;4351;6630;7106;7444;7980;8850;9344;10179;14818;15867	3617;3618;3619;6481;6494;10013;10673;11152;12043;13291;13985;15226;22045;23517;23518	5807;5808;5809;10263;10285;15773;15774;16911;16912;17746;17747;19100;19101;19102;21056;22168;24191;35134;35135;37569;37570	5808;10263;10285;15774;16912;17747;19102;21056;22168;24191;35135;37569
C3K0S0;A4V765	C3K0S0;A4V765	2;1	2;1	2;1	>tr|C3K0S0|C3K0S0_PSEFS Putative DNA-binding protein OS=Pseudomonas fluorescens (strain SBW25) GN=PFLU_4744 PE=4 SV=1;>tr|A4V765|A4V765_PSEFS Putative transcriptional regulator OS=Pseudomonas fluorescens (strain SBW25) GN=pQBR0344 PE=4 SV=1	2	2	2	2	25	25	25	12.386	108	108;110	0	6.632	1.8141	1.8693	31.605	2	2	Median	1.9922	1.8936	56.002	2	2	Median	1.0982	1.0254	29.323	2	2	Median	40145000	10163000	13703000	16279000				404	7742;11625	True;True	8264;12503	12437;18737	19707;29610	19707;29610
C3K0S1	C3K0S1	4	4	4	>tr|C3K0S1|C3K0S1_PSEFS Magnesium transporter MgtE OS=Pseudomonas fluorescens (strain SBW25) GN=PFLU_4745 PE=3 SV=1	1	4	4	4	7.9	7.9	7.9	53.302	480	480	0	7.0373	1.4925	1.5897	62.379	4	3	Median	1.0592	1.0726	79.445	4	3	Median	0.70533	0.69233	46.134	4	3	Median	59829000	16596000	26283000	16950000				405	7476;7863;8513;9027	True;True;True;True	7987;8389;9066;9619	12057;12596;13618;14379	19123;19972;21550;22813;22814	19123;19972;21550;22814
C3K0S3	C3K0S3	3	3	3	>tr|C3K0S3|C3K0S3_PSEFS Putative ATP-binding component of ABC transporter OS=Pseudomonas fluorescens (strain SBW25) GN=PFLU_4534 PE=4 SV=1	1	3	3	3	5.6	5.6	5.6	67.533	610	610	0	10.3	1.2603	1.3458	17.288	3	1	Median	1.2039	1.1676	25.112	3	1	Median	0.95522	0.93077	4.435	3	1	Median	53032000	11853000	19702000	21477000				406	257;6327;11823	True;True;True	270;6782;12711	374;375;10223;19030	642;643;16145;30107;30108;30109	642;16145;30108
C3K0S4	C3K0S4	4	4	4	>tr|C3K0S4|C3K0S4_PSEFS Isocitrate dehydrogenase kinase/phosphatase OS=Pseudomonas fluorescens (strain SBW25) GN=aceK PE=3 SV=1	1	4	4	4	7.5	7.5	7.5	66.002	576	576	0	5.4953	0.83639	0.84648	45.608	3	1	Median	0.57682	0.59002	23.484	3	1	Median	0.69635	0.6841	64.793	3	1	Median	61784000	17714000	25320000	18749000				407	2907;9615;10470;13495	True;True;True;True	3116;10337;11275;14486	4735;15472;16944;21562	7357;24539;26766;34375;34376	7357;24539;26766;34375
C3K0S5	C3K0S5	3	3	3	>tr|C3K0S5|C3K0S5_PSEFS Putative P-type cation-transporting ATPase OS=Pseudomonas fluorescens (strain SBW25) GN=PFLU_4565 PE=3 SV=1	1	3	3	3	4.2	4.2	4.2	87.516	814	814	0	9.738	NaN	NaN	NaN	1	0	Median	NaN	NaN	NaN	1	0	Median	NaN	NaN	NaN	1	0	Median	21632000	10380000	7116400	4134700				408	6542;7553;11132	True;True;True	7010;8067;11967	10548;12168;17962	16692;19281;28348	16692;19281;28348
C3K0S6	C3K0S6	8	8	7	>tr|C3K0S6|C3K0S6_PSEFS Putative oxidoreductase OS=Pseudomonas fluorescens (strain SBW25) GN=PFLU_4576 PE=4 SV=1	1	8	8	7	35.5	35.5	32.6	36.825	344	344	0	25.513	1.3843	1.3864	15.394	6	0	Median	1.5474	1.4929	20.534	6	0	Median	1.1454	1.1322	16.527	6	0	Median	446530000	132280000	146590000	167660000				409	590;3940;6648;6880;12544;13273;14255;14979	True;True;True;True;True;True;True;True	623;4222;7128;7368;13480;14250;14251;15291;16058	900;6309;10700;11049;11050;20132;21216;21217;21218;22710;23783	1502;9994;16962;17553;17554;31949;33784;33785;33786;36258;38014	1502;9994;16962;17554;31949;33785;36258;38014
C3K0S7	C3K0S7	2	2	2	>sp|C3K0S7|Y4577_PSEFS Nucleoid-associated protein PFLU_4577 OS=Pseudomonas fluorescens (strain SBW25) GN=PFLU_4577 PE=3 SV=1	1	2	2	2	23.2	23.2	23.2	11.908	112	112	0	14.787	0.88856	0.88387	29.691	4	2	Median	0.78215	0.76891	30.547	4	2	Median	0.82785	0.7782	29.597	4	2	Median	342040000	140770000	112030000	89238000				410	612;9566	True;True	647;10272;10273	933;15371;15372;15373	1555;1556;24391;24392;24393;24394;24395;24396	1556;24396
C3K0T0	C3K0T0	18	18	18	>tr|C3K0T0|C3K0T0_PSEFS Putative outer membrane porin A protein OS=Pseudomonas fluorescens (strain SBW25) GN=PFLU_4612 PE=3 SV=1	1	18	18	18	64.7	64.7	64.7	34.581	326	326	0	323.31	0.84908	0.93511	45.947	31	0	Median	1.0121	1.0845	57.115	32	0	Median	1.1559	1.0768	26.141	32	0	Median	39197000000	12602000000	11524000000	15072000000				411	711;2324;2641;4626;5783;6360;6462;6762;6763;7191;9884;10847;11007;11936;12589;13189;13222;15001	True;True;True;True;True;True;True;True;True;True;True;True;True;True;True;True;True;True	756;2498;2838;4958;6207;6820;6927;7244;7245;7693;10640;10641;11673;11838;12827;13531;14166;14199;16080	1084;1085;1086;1087;3693;4286;4287;4288;4289;4290;4291;4292;7438;7439;9296;9297;9298;9299;9300;9301;9302;9303;9304;10272;10273;10274;10425;10426;10858;10859;10860;10861;10862;11623;11624;15958;15959;15960;15961;15962;15963;17487;17749;17750;17751;17752;17753;17754;17755;17756;17757;17758;17759;17760;17761;17762;17763;17764;17765;17766;17767;17768;17769;17770;19193;19194;19195;19196;20196;20197;20…	1800;1801;1802;1803;1804;1805;1806;1807;1808;1809;5919;6705;6706;6707;6708;6709;6710;6711;6712;6713;6714;6715;6716;6717;6718;6719;6720;6721;11706;11707;14749;14750;14751;14752;14753;14754;14755;14756;14757;14758;16235;16236;16237;16497;16498;16499;16500;16501;16502;16503;16504;17247;17248;17249;17250;17251;17252;17253;17254;17255;17256;17257;17258;18449;18450;18451;25273;25274;25275;25276;25277;2…	1803;5919;6710;11706;14757;16235;16498;17248;17250;18450;25282;27633;28003;30374;32063;33609;33676;38058
C3K0T1	C3K0T1	23	23	23	>tr|C3K0T1|C3K0T1_PSEFS Aconitate hydratase OS=Pseudomonas fluorescens (strain SBW25) GN=PFLU_4630 PE=4 SV=1	1	23	23	23	32.8	32.8	32.8	94.169	864	864	0	108.4	0.99479	1.0345	16.317	15	0	Median	1.7506	1.5637	40.125	15	0	Median	1.5779	1.4393	27.007	15	0	Median	2154800000	644770000	654130000	855860000				412	202;1575;1853;1952;3809;4043;5159;5903;6106;7186;7395;7732;7824;8664;8738;9429;10141;10883;10982;13039;13251;13611;14213	True;True;True;True;True;True;True;True;True;True;True;True;True;True;True;True;True;True;True;True;True;True;True	213;1698;1995;1996;2100;4083;4335;5526;6333;6551;7688;7903;8254;8347;9238;9316;10080;10081;10927;11710;11813;14004;14228;14605;15246	302;2429;2868;2869;3025;6094;6475;8234;9558;9906;11615;11935;11936;12425;12541;13847;13953;13954;15062;15063;15064;15065;16438;16439;17541;17706;17707;20879;21186;21749;22646	507;508;509;4034;4756;4757;5005;5006;9626;9627;10250;10251;10252;13083;13084;13085;15062;15588;15589;15590;18437;18925;18926;18927;19690;19887;21929;21930;21931;22120;22121;23935;23936;23937;23938;25988;25989;27713;27948;27949;33235;33732;33733;34659;36141	508;4034;4757;5005;9626;10252;13083;15062;15588;18437;18925;19690;19887;21931;22121;23937;25989;27713;27949;33235;33732;34659;36141
C3K0T3	C3K0T3	7	7	7	>tr|C3K0T3|C3K0T3_PSEFS Putative membrane protein OS=Pseudomonas fluorescens (strain SBW25) GN=PFLU_4614 PE=4 SV=1	1	7	7	7	32.5	32.5	32.5	28.976	274	274	0	36.161	1.0505	1.046	28.447	4	0	Median	0.99026	0.95925	5.705	4	0	Median	0.83442	0.78399	13.999	4	0	Median	434760000	148980000	158380000	127390000				413	664;3430;4453;6535;8532;12798;13351	True;True;True;True;True;True;True	700;3674;4774;7002;9087;13752;14332	1004;1005;5534;7166;7167;10537;13646;20523;20524;21338	1664;1665;8711;8712;8713;11258;11259;16674;16675;21595;32647;32648;33987	1664;8711;11258;16674;21595;32647;33987
C3K0T6	C3K0T6	3	3	3	>sp|C3K0T6|RRAAH_PSEFS Putative 4-hydroxy-4-methyl-2-oxoglutarate aldolase OS=Pseudomonas fluorescens (strain SBW25) GN=PFLU_4617 PE=3 SV=1	1	3	3	3	18.4	18.4	18.4	17.49	163	163	0	17.07	0.77375	0.78508	127.96	5	3	Median	0.53368	0.53566	158.32	5	3	Median	0.86202	0.84435	35.954	5	3	Median	424140000	127310000	142360000	154460000				414	1071;1968;13831	True;True;True	1137;1138;2116;14838	1631;1632;3047;3048;3049;22074	2748;2749;2750;2751;5036;5037;5038;35184	2750;5036;35184
C3K0T7	C3K0T7	2	2	2	>tr|C3K0T7|C3K0T7_PSEFS Putative fatty acid oxidative multifunctional enzyme OS=Pseudomonas fluorescens (strain SBW25) GN=PFLU_4661 PE=3 SV=1	1	2	2	2	2.9	2.9	2.9	76.556	715	715	0	5.2531	NaN	NaN	NaN	1	1	Median	NaN	NaN	NaN	1	1	Median	NaN	NaN	NaN	1	1	Median	15582000	4955900	6227700	4398300				415	2769;4073	True;True	2975;4366	4508;6513	7036;10313	7036;10313
C3K0U2	C3K0U2	3	3	3	>tr|C3K0U2|C3K0U2_PSEFS Flagellum-specific ATP synthase OS=Pseudomonas fluorescens (strain SBW25) GN=PFLU_4436 PE=4 SV=1	1	3	3	3	8.2	8.2	8.2	48.412	452	452	0	7.5726	0.59869	0.61812	84.911	3	3	Median	0.56591	0.5198	45.615	3	3	Median	0.77898	0.74209	130.05	3	3	Median	52732000	24318000	14525000	13889000				416	6245;10149;14312	True;True;True	6693;10935;15348	10101;16455;22798	15921;26006;36391	15921;26006;36391
C3K0U3	C3K0U3	2	2	2	>tr|C3K0U3|C3K0U3_PSEFS Flagellar assembly protein OS=Pseudomonas fluorescens (strain SBW25) GN=PFLU_4437 PE=4 SV=1	1	2	2	2	9.8	9.8	9.8	28.45	254	254	0	4.1183	NaN	NaN	NaN	1	1	Median	NaN	NaN	NaN	1	1	Median	NaN	NaN	NaN	1	1	Median	20240000	9135100	3160800	7944300				417	9304;10343	True;True	9909;11141	14794;16748	23500;26447	23500;26447
C3K0U4	C3K0U4	2	2	2	>tr|C3K0U4|C3K0U4_PSEFS Flagellar motor switch protein FliG OS=Pseudomonas fluorescens (strain SBW25) GN=PFLU_4438 PE=3 SV=1	1	2	2	2	5.9	5.9	5.9	36.895	338	338	0	11.083	0.8041	0.84871	27.463	3	3	Median	0.63347	0.5833	35.788	3	3	Median	0.63304	0.60121	56.184	3	3	Median	79759000	32633000	22391000	24735000				418	4969;14104	True;True	5322;15132	7962;7963;22493	12584;12585;35890	12584;35890
C3K0U7	C3K0U7	4	4	4	>tr|C3K0U7|C3K0U7_PSEFS Two-component response regulator OS=Pseudomonas fluorescens (strain SBW25) GN=PFLU_4441 PE=4 SV=1	1	4	4	4	10.5	10.5	10.5	49.915	458	458	0	6.9336	0.8113	0.85617	16.299	3	0	Median	0.6251	0.52549	18.004	3	0	Median	0.74299	0.68519	3.8111	3	0	Median	76881000	29701000	25717000	21464000				419	2901;3052;8957;10393	True;True;True;True	3110;3268;9543;11192	4726;4939;14263;16821	7345;7346;7716;22606;22607;26571	7345;7716;22607;26571
C3K0U9	C3K0U9	8	8	8	>tr|C3K0U9|C3K0U9_PSEFS Putative two-component system, response regulator nitrogen regulation protein NR(I) OS=Pseudomonas fluorescens (strain SBW25) GN=PFLU_4443 PE=4 SV=1	1	8	8	8	19.6	19.6	19.6	55.5	491	491	0	39.311	0.92837	0.92103	28.053	5	0	Median	0.86913	0.83654	33.18	5	0	Median	1.0698	0.96977	48.76	5	0	Median	901670000	307050000	318700000	275920000				420	3265;4480;6537;8626;9341;9899;13794;14947	True;True;True;True;True;True;True;True	3500;4803;7004;9198;9199;9953;10657;14799;16026	5287;7207;10539;13798;13799;13800;13801;14861;15986;22013;23740	8282;8283;8284;11334;11335;16679;21845;21846;21847;21848;23607;23608;25319;35088;35089;37933;37934	8283;11335;16679;21848;23608;25319;35088;37934
C3K0V2	C3K0V2	2	2	2	>tr|C3K0V2|C3K0V2_PSEFS Flagellar hook-associated protein 2 OS=Pseudomonas fluorescens (strain SBW25) GN=PFLU_4446 PE=3 SV=1	1	2	2	2	5.1	5.1	5.1	48.33	467	467	0.0019175	2.4814	2.3965	2.5092	3.7295	2	2	Median	0.43644	0.45219	250.33	2	2	Median	0.18212	0.18232	253.63	2	2	Median	322170000	163410000	145630000	13133000				421	8213;9751	True;True	8756;10503	13143;15739	20836;24958	20836;24958
C3K0V4	C3K0V4	23	23	23	>tr|C3K0V4|C3K0V4_PSEFS Flagellin OS=Pseudomonas fluorescens (strain SBW25) GN=PFLU_4448 PE=3 SV=1	1	23	23	23	65.8	65.8	65.8	48.6	485	485	0	323.31	1.2709	1.3277	19.689	24	0	Median	0.80824	0.82064	29.384	24	0	Median	0.6146	0.59392	11.76	24	0	Median	16691000000	5554100000	6607500000	4529900000				422	604;821;1192;2176;4389;4557;5663;6745;7207;7218;7953;8306;9052;9061;10151;10696;11165;11307;11653;11850;12401;12402;12740	True;True;True;True;True;True;True;True;True;True;True;True;True;True;True;True;True;True;True;True;True;True;True	638;639;869;1266;2335;4707;4884;6082;7226;7709;7720;8484;8849;9645;9654;10937;10938;11517;12003;12150;12535;12739;13324;13325;13689	920;921;922;923;924;1253;1794;1795;3415;7065;7066;7067;7068;7316;7317;9049;10835;10836;10837;11650;11663;11664;12722;13290;14415;14432;14433;16457;16458;16459;16460;16461;17290;17291;18010;18011;18012;18013;18209;18210;18783;19069;19070;19071;19908;19909;19910;20418;20419	1537;1538;1539;1540;1541;1542;1543;2083;2084;3009;3010;3011;3012;3013;3014;5534;5535;11104;11105;11106;11107;11108;11109;11110;11111;11112;11524;11525;11526;11527;11528;11529;11530;11531;14453;14454;14455;17210;17211;17212;18487;18508;18509;20174;20175;20176;21054;21055;22870;22871;22872;22898;22899;22900;22901;22902;26009;26010;26011;26012;26013;26014;26015;26016;27296;27297;28425;28426;28427;28…	1538;2083;3014;5534;11105;11530;14453;17210;18487;18508;20174;21054;22872;22900;26016;27296;28426;28788;29688;30170;31567;31569;32451
C3K0V5	C3K0V5	9	9	9	>tr|C3K0V5|C3K0V5_PSEFS Putative keto/oxo acyl-ACP synthase OS=Pseudomonas fluorescens (strain SBW25) GN=PFLU_4449 PE=4 SV=1	1	9	9	9	39.5	39.5	39.5	33.232	309	309	0	48.662	0.77161	0.77569	16.652	4	0	Median	0.78164	0.7497	22.754	4	0	Median	0.99819	0.96712	6.8293	4	0	Median	697140000	263540000	222650000	210950000				423	2569;3788;4028;4770;6337;6990;10781;10897;11372	True;True;True;True;True;True;True;True;True	2764;4061;4319;5108;5109;6792;7481;11604;11725;12221	4164;4165;4166;6065;6066;6452;7646;7647;10234;11226;17395;17567;17568;17569;17570;17571;17572;18311	6527;6528;6529;6530;6531;6532;6533;9581;9582;10215;12063;12064;16172;16173;16174;17848;17849;27473;27474;27475;27750;27751;27752;27753;27754;27755;28951;28952;28953	6530;9581;10215;12064;16174;17849;27475;27753;28952
C3K0V6	C3K0V6	2	2	2	>tr|C3K0V6|C3K0V6_PSEFS Putative flagellar hook-associated protein 3 OS=Pseudomonas fluorescens (strain SBW25) GN=PFLU_4450 PE=3 SV=1	1	2	2	2	4.6	4.6	4.6	56.73	540	540	0	3.3404	0.7212	0.75129	15.09	2	1	Median	0.7473	0.68863	20.228	2	1	Median	1.059	0.98486	28.081	2	1	Median	46337000	19264000	14349000	12725000				424	12690;14012	True;True	13637;15036	20347;22356	32346;35689	32346;35689
C3K0V7	C3K0V7	3	3	3	>tr|C3K0V7|C3K0V7_PSEFS Putative flagellar hook-associated protein OS=Pseudomonas fluorescens (strain SBW25) GN=PFLU_4451 PE=3 SV=1	1	3	3	3	8.9	8.9	8.9	70.273	682	682	0	15.326	NaN	NaN	NaN	1	0	Median	NaN	NaN	NaN	1	0	Median	NaN	NaN	NaN	1	0	Median	21221000	3680500	4309700	13231000				425	4222;10206;11571	True;True;True	4532;10998;12436	6798;16553;18645	10722;26151;29474;29475	10722;26151;29475
C3K0W0	C3K0W0	2	2	2	>sp|C3K0W0|FLGH_PSEFS Flagellar L-ring protein OS=Pseudomonas fluorescens (strain SBW25) GN=flgH PE=3 SV=1	1	2	2	2	11.3	11.3	11.3	24.197	231	231	0	15.781	0.90348	0.95055	19.207	2	1	Median	0.85685	0.7873	7.3942	2	1	Median	0.97612	0.91081	29.114	2	1	Median	45754000	17321000	13639000	14794000				426	248;14507	True;True	261;15558	363;23104	617;36892	617;36892
C3K0W5	C3K0W5	6	6	6	>sp|C3K0W5|PHS_PSEFS Putative pterin-4-alpha-carbinolamine dehydratase OS=Pseudomonas fluorescens (strain SBW25) GN=PFLU_4459 PE=3 SV=1	1	6	6	6	72	72	72	13.365	118	118	0	125.9	1.1656	1.2278	53.803	11	0	Median	1.2233	1.265	37.423	11	0	Median	1.1137	1.0799	57.658	11	0	Median	2634700000	718800000	891850000	1024100000				427	245;2329;3789;10460;12773;14193	True;True;True;True;True;True	258;2503;2504;4062;4063;11265;13724;13725;15226	359;360;3701;3702;3703;3704;3705;6067;6068;6069;16930;20480;20481;20482;22620	608;609;610;611;612;613;5930;5931;5932;5933;5934;9583;9584;9585;9586;9587;26741;26742;26743;32579;32580;32581;32582;32583;36087;36088;36089	609;5930;9586;26741;32583;36089
C3K0W6	C3K0W6	20	20	20	>tr|C3K0W6|C3K0W6_PSEFS Aspartate aminotransferase OS=Pseudomonas fluorescens (strain SBW25) GN=PFLU_4460 PE=4 SV=1	1	20	20	20	61.5	61.5	61.5	42.781	397	397	0	166.16	0.90744	0.93932	27.871	20	0	Median	1.052	1.0189	26.843	19	0	Median	1.1685	1.079	39.36	20	0	Median	3498400000	1241100000	1020100000	1237200000				428	563;639;1338;2185;3877;5195;5600;5893;7761;8188;8843;9115;9441;10799;10871;11312;12895;13323;13934;14524	True;True;True;True;True;True;True;True;True;True;True;True;True;True;True;True;True;True;True;True	594;675;1445;2344;4153;5568;5569;6017;6322;8283;8725;9422;9709;10096;11623;11697;12155;13856;14303;14957;15575;15576	856;967;968;969;2066;3429;3430;3431;6201;6202;8293;8294;8295;8296;8958;8959;8960;9539;12458;12459;13095;13096;14091;14092;14093;14516;15089;17417;17520;18215;18216;18217;20661;20662;21293;21294;22247;23124;23125	1421;1422;1616;1617;1618;3449;3450;5554;5555;5556;5557;9822;9823;13177;13178;13179;13180;13181;13182;13183;14295;14296;14297;14298;14299;15037;15038;19747;19748;19749;19750;19751;20753;20754;20755;20756;22332;22333;22334;22335;23036;23037;23038;23977;27526;27681;28798;28799;28800;28801;28802;32880;32881;32882;32883;33919;33920;35491;36920;36921;36922	1422;1616;3450;5554;9823;13182;14297;15037;19750;20754;22332;23037;23977;27526;27681;28799;32881;33919;35491;36921
C3K0X3	C3K0X3	2	2	2	>tr|C3K0X3|C3K0X3_PSEFS Transcriptional regulator OS=Pseudomonas fluorescens (strain SBW25) GN=PFLU_4467 PE=4 SV=1	1	2	2	2	19.4	19.4	19.4	16.237	144	144	0	16.177	0.85336	0.85633	21.119	2	1	Median	0.99886	0.93781	34.021	2	1	Median	1.1122	1.0311	4.6185	2	1	Median	63525000	21108000	19032000	23385000				429	3274;8318	True;True	3509;8861	5303;13311	8306;8307;8308;21081	8308;21081
C3K0X5	C3K0X5	2	2	2	>tr|C3K0X5|C3K0X5_PSEFS Uncharacterized protein OS=Pseudomonas fluorescens (strain SBW25) GN=PFLU_4469 PE=3 SV=1	1	2	2	2	9.7	9.7	9.7	21.856	195	195	0	12.514	0.90922	0.94034	26.552	2	1	Median	1.0645	1.0142	19.526	2	1	Median	1.1803	1.0888	8.3762	2	1	Median	400620000	140310000	121750000	138560000				430	2998;11219	True;True	3211;12060	4860;18094	7590;28592;28593	7590;28593
C3K0X7	C3K0X7	6	6	6	>tr|C3K0X7|C3K0X7_PSEFS Putative transmembrane two-component system, sensor kinase/regulator hybrid OS=Pseudomonas fluorescens (strain SBW25) GN=PFLU_4471 PE=4 SV=1	1	6	6	6	7.2	7.2	7.2	126.74	1156	1156	0	24.22	0.50002	0.51835	88.928	5	5	Median	1.5681	1.407	32.492	5	5	Median	14.418	13.056	68.307	5	5	Linear	233820000	85595000	25179000	123040000				431	941;2865;4773;6561;7847;14570	True;True;True;True;True;True	999;3074;5112;7031;8372;15626	1440;4672;7651;10578;10579;12577;12578;23190	2409;7267;12068;16745;16746;19943;19944;37020	2409;7267;12068;16745;19943;37020
C3K0Y2	C3K0Y2	15	15	15	>tr|C3K0Y2|C3K0Y2_PSEFS Putative fatty acid transport system, membrane protein OS=Pseudomonas fluorescens (strain SBW25) GN=PFLU_4477 PE=4 SV=1	1	15	15	15	59.2	59.2	59.2	46.25	431	431	0	211.72	1.5988	1.5903	19.664	17	0	Median	1.4928	1.4137	29.321	17	0	Median	1.0145	0.9592	22.528	17	0	Median	3267100000	806020000	1268900000	1192200000				432	2979;4611;6146;6722;7706;7708;8223;9274;11774;12271;13390;13862;14076;14648;14772	True;True;True;True;True;True;True;True;True;True;True;True;True;True;True	3190;4941;4942;6591;7203;8225;8227;8766;9879;12660;12661;13185;14376;14879;14880;15104;15710;15838	4835;7412;7413;7414;9959;9960;10798;12386;12388;13159;14755;18957;18958;19696;21401;22133;22134;22135;22136;22453;23300;23466;23467	7549;7550;7551;11665;11666;11667;11668;11669;11670;15682;15683;17144;17145;17146;17147;19619;19620;19621;19625;19626;19627;20858;23443;23444;23445;29981;29982;29983;31218;31219;31220;34097;35276;35277;35278;35279;35280;35281;35282;35836;35837;35838;37207;37208;37209;37497;37498;37499;37500	7551;11667;15683;17145;19619;19625;20858;23444;29983;31219;34097;35282;35838;37208;37500
C3K0Y3	C3K0Y3	6	6	6	>tr|C3K0Y3|C3K0Y3_PSEFS Glutathione peroxidase OS=Pseudomonas fluorescens (strain SBW25) GN=PFLU_4478 PE=3 SV=1	1	6	6	6	36.6	36.6	36.6	20.098	183	183	0	21.069	0.77602	0.81228	65.066	8	6	Median	0.77481	0.66046	56.335	8	6	Median	0.96097	0.91425	23.97	8	6	Median	713850000	271290000	243060000	199500000				433	1729;5265;13466;13593;13622;14770	True;True;True;True;True;True	1863;5660;14455;14587;14618;15836	2676;2677;8432;21515;21721;21772;21773;23464	4456;4457;13421;13422;34282;34618;34692;34693;37495	4456;13421;34282;34618;34692;37495
C3K0Y8	C3K0Y8	4	4	4	>sp|C3K0Y8|COBT_PSEFS Nicotinate-nucleotide--dimethylbenzimidazole phosphoribosyltransferase OS=Pseudomonas fluorescens (strain SBW25) GN=cobT PE=3 SV=1	1	4	4	4	12.3	12.3	12.3	36.088	351	351	0	15.219	1.0186	1.0629	18.86	3	0	Median	0.81492	0.78669	20.046	3	0	Median	0.70245	0.6419	24.586	3	0	Median	114740000	40045000	40843000	33849000				434	780;3719;7556;12132	True;True;True;True	828;3989;8071;13036	1199;5967;12174;19469	1984;1985;1986;9409;19289;19290;30838	1986;9409;19290;30838
C3K0Z1	C3K0Z1	2	2	2	>tr|C3K0Z1|C3K0Z1_PSEFS Putative cobalamin biosynthesis aminotransferase protein OS=Pseudomonas fluorescens (strain SBW25) GN=PFLU_4487 PE=4 SV=1	1	2	2	2	5.2	5.2	5.2	36.589	329	329	0.00098474	2.8785	0.87197	0.9113	0.77384	2	0	Median	0.68077	0.6284	32.547	2	0	Median	0.83768	0.78264	1.2007	2	0	Median	42214000	14329000	17343000	10542000				435	3955;7862	True;True	4237;8388	6328;12595	10019;10020;19971	10020;19971
C3K0Z5	C3K0Z5	2	2	2	>tr|C3K0Z5|C3K0Z5_PSEFS Putative cob(I)yrinic acid a,c-diamide adenosyltransferase OS=Pseudomonas fluorescens (strain SBW25) GN=PFLU_4491 PE=4 SV=1	1	2	2	2	14.3	14.3	14.3	22.484	203	203	0	5.195	0.81156	0.83594	36.497	2	1	Median	0.66541	0.66431	48.224	2	1	Median	0.69404	0.66362	3.9253	2	1	Median	81888000	27091000	34748000	20050000				436	6033;10071	True;True	6474;10850	9802;16316	15422;25794;25795	15422;25794
C3K100	C3K100	1	1	1	>tr|C3K100|C3K100_PSEFS Putative transmembrane protein OS=Pseudomonas fluorescens (strain SBW25) GN=PFLU_4497 PE=4 SV=1	1	1	1	1	2.5	2.5	2.5	38.755	357	357	0.00049702	3.003	NaN	NaN	NaN	1	0	Median	NaN	NaN	NaN	1	0	Median	NaN	NaN	NaN	1	0	Median	23941000	5871600	10240000	7829200				437	7958	TRUE	8489	12728	20186;20187;20188	20188
C3K101	C3K101	5	5	5	>tr|C3K101|C3K101_PSEFS Uncharacterized protein OS=Pseudomonas fluorescens (strain SBW25) GN=PFLU_4498 PE=4 SV=1	1	5	5	5	22.5	22.5	22.5	37.207	346	346	0	24.302	1.0521	1.0631	18.55	3	0	Median	1.1322	1.1534	20.356	3	0	Median	1.0632	1.0178	10.518	3	0	Median	395040000	117580000	149650000	127810000				438	34;6683;8688;14565;14692	True;True;True;True;True	35;7163;9262;15621;15757	48;10741;13874;13875;23184;23357	77;17046;21980;21981;37013;37316;37317;37318	77;17046;21981;37013;37316
C3K102	C3K102	8	8	8	>sp|C3K102|PUR5_PSEFS Phosphoribosylformylglycinamidine cyclo-ligase OS=Pseudomonas fluorescens (strain SBW25) GN=purM PE=3 SV=1	1	8	8	8	39.2	39.2	39.2	36.973	352	352	0	65.502	1.0289	1.0689	15.793	6	0	Median	1.1083	1.0981	16.879	6	0	Median	1.0405	0.98475	21.667	6	0	Median	1939700000	653070000	667720000	618890000				439	1234;2093;2877;4540;7427;10671;12065;12915	True;True;True;True;True;True;True;True	1313;1314;2246;3086;4866;7937;11491;12966;12967;13877	1871;1872;1873;3268;3269;4686;4687;7289;7290;7291;7292;11982;17248;17249;17250;19377;19378;19379;20687	3149;3150;3151;3152;3153;3154;5336;5337;7287;7288;7289;7290;7291;7292;11478;11479;11480;11481;11482;19005;19006;19007;27233;27234;27235;30689;30690;30691;32924;32925	3151;5337;7288;11481;19006;27234;30690;32924
C3K103	C3K103	1	1	1	>tr|C3K103|C3K103_PSEFS Phosphoribosylglycinamide formyltransferase OS=Pseudomonas fluorescens (strain SBW25) GN=purN PE=3 SV=1	1	1	1	1	10.6	10.6	10.6	23.541	216	216	0	4.8527	NaN	NaN	NaN	0	0	Median	NaN	NaN	NaN	0	0	Median	NaN	NaN	NaN	0	0	Median	0	0	0	0				440	8165	TRUE	8702	13059	20706	20706
C3K104	C3K104	12	12	12	>tr|C3K104|C3K104_PSEFS Putative membrane protein OS=Pseudomonas fluorescens (strain SBW25) GN=PFLU_4501 PE=4 SV=1	1	12	12	12	51.1	51.1	51.1	26.119	237	237	0	60.691	1.0214	1.05	14.976	8	0	Median	1.1602	1.0364	26.977	8	0	Median	1.1444	1.0767	22.005	8	0	Median	1842100000	553540000	603050000	685560000				441	2628;3739;6618;6806;7085;9799;10580;10780;11631;13410;13411;14144	True;True;True;True;True;True;True;True;True;True;True;True	2825;4010;7098;7291;7579;10554;11393;11603;12511;14398;14399;15174;15175	4266;5993;5994;10663;10932;10933;11405;11406;11407;15823;17116;17394;18751;21429;21430;21431;21432;22548;22549;22550;22551	6667;6668;6669;9450;9451;16892;16893;17362;17363;18131;18132;18133;18134;18135;25073;25074;25075;27036;27037;27471;27472;29629;34145;34146;34147;34148;34149;35978;35979;35980;35981;35982	6668;9451;16892;17363;18132;25075;27036;27471;29629;34146;34149;35979
C3K106	C3K106	2	2	2	>tr|C3K106|C3K106_PSEFS Uncharacterized protein OS=Pseudomonas fluorescens (strain SBW25) GN=PFLU_4503 PE=4 SV=1	1	2	2	2	7.7	7.7	7.7	20.681	181	181	0	5.7922	1.0654	1.1244	34.469	2	1	Median	1.1846	1.155	18.591	2	1	Median	1.1446	1.0973	2.4103	2	1	Median	64663000	19956000	19116000	25591000				442	9055;9056	True;True	9648;9649	14419;14420;14421	22879;22880;22881;22882	22879;22882
C3K108	C3K108	29	29	29	>tr|C3K108|C3K108_PSEFS GTP pyrophosphokinase OS=Pseudomonas fluorescens (strain SBW25) GN=PFLU_4505 PE=3 SV=1	1	29	29	29	41.8	41.8	41.8	83.642	747	747	0	162.21	0.94097	0.94626	29.547	20	0	Median	0.95693	0.8813	31.673	20	0	Median	1.0134	0.9263	18.906	20	0	Median	2515700000	785500000	773260000	956910000				443	2175;2802;3020;3091;3654;4061;4561;5013;5966;6628;6744;7045;7470;7980;7981;8101;9327;9518;9969;10320;10439;10797;11200;11523;13669;13825;14373;14433;14788	True;True;True;True;True;True;True;True;True;True;True;True;True;True;True;True;True;True;True;True;True;True;True;True;True;True;True;True;True	2334;3009;3234;3310;3918;4354;4888;5369;6402;7108;7225;7537;7981;8512;8513;8638;9933;10207;10732;11118;11242;11621;12041;12386;14668;14831;15415;15478;15854	3413;3414;4573;4574;4889;4997;5868;5869;6497;6498;7323;8031;9697;9698;9699;10675;10834;11324;12044;12045;12046;12047;12762;12763;12764;12765;12950;14825;14826;15276;16126;16716;16896;17415;18072;18560;18561;18562;18563;21838;22061;22062;22894;22995;23495;23496	5530;5531;5532;5533;7131;7132;7133;7134;7641;7642;7806;9257;9258;9259;10289;10290;11538;12709;12710;12711;15239;15240;15241;15242;16914;17209;18013;18014;18015;19103;19104;19105;19106;19107;19108;20237;20238;20239;20240;20551;23547;23548;24248;25494;26403;26680;27522;27523;28553;28554;28555;29336;29337;29338;29339;34804;35161;35162;36546;36547;36548;36714;36715;36716;36717;37543;37544	5532;7132;7642;7806;9258;10290;11538;12710;15239;16914;17209;18015;19107;20237;20238;20551;23548;24248;25494;26403;26680;27523;28554;29339;34804;35161;36548;36714;37543
C3K110	C3K110	8	8	8	>tr|C3K110|C3K110_PSEFS Cysteine synthase OS=Pseudomonas fluorescens (strain SBW25) GN=PFLU_4507 PE=3 SV=1	1	8	8	8	41.3	41.3	41.3	32.435	300	300	0	30.949	1.0797	1.0906	33.28	6	0	Median	1.0808	1.0404	17.989	6	0	Median	0.94336	0.88596	34.879	6	0	Median	337560000	106690000	118590000	112280000				444	2648;3522;5332;7707;9336;9628;11024;12510	True;True;True;True;True;True;True;True	2845;3776;3777;5731;8226;9944;10357;11855;13444	4305;5671;5672;8529;12387;14843;15500;17794;17795;17796;20084;20085;20086	6735;8941;8942;13596;19622;19623;19624;23582;24589;24590;24591;28075;28076;28077;31875;31876;31877;31878;31879;31880	6735;8942;13596;19623;23582;24590;28075;31878
C3K114	C3K114	4	4	4	>tr|C3K114|C3K114_PSEFS DNA polymerase III subunit Tau OS=Pseudomonas fluorescens (strain SBW25) GN=PFLU_4578 PE=4 SV=1	1	4	4	4	6	6	6	74.798	688	688	0	23.366	1.1018	1.1197	42.122	6	4	Median	0.9694	0.91167	45.834	6	4	Median	0.94084	0.906	13.355	6	4	Median	169940000	48217000	57836000	63887000				445	1050;3352;4818;12427	True;True;True;True	1114;3592;5158;13354	1600;5418;5419;5420;7720;7721;19948	2695;2696;2697;8508;8509;8510;12166;12167;31635;31636;31637	2696;8509;12167;31637
C3K116	C3K116	9	9	9	>sp|C3K116|PSRP_PSEFS Putative phosphoenolpyruvate synthase regulatory protein OS=Pseudomonas fluorescens (strain SBW25) GN=PFLU_4621 PE=3 SV=1	1	9	9	9	39.7	39.7	39.7	30.858	272	272	0	30.492	0.9387	0.93194	28.23	4	0	Median	1.1903	1.0898	19.737	4	0	Median	1.1937	1.1753	7.6718	4	0	Median	353220000	101710000	110520000	140990000				446	146;304;1275;2280;3649;4346;6167;7795;7796	True;True;True;True;True;True;True;True;True	155;321;1376;2448;3913;4662;6613;8318;8319	214;446;1959;1960;3614;5863;7001;9990;12500;12501	369;759;3286;3287;5803;5804;9250;11010;11011;15735;19823;19824	369;759;3287;5804;9250;11010;15735;19823;19824
C3K117	C3K117	7	7	7	>tr|C3K117|C3K117_PSEFS Putative GntR family transcriptional regulator OS=Pseudomonas fluorescens (strain SBW25) GN=PFLU_4622 PE=4 SV=1	1	7	7	7	21.7	21.7	21.7	52.524	474	474	0	45.329	1.4814	1.5453	29.6	3	0	Median	1.1191	1.022	12.062	3	0	Median	0.80621	0.78872	22.365	3	0	Median	185680000	48584000	83486000	53612000				447	579;595;2498;4175;4942;6707;12347	True;True;True;True;True;True;True	612;628;2683;4472;5290;7188;13269	886;906;4026;6710;7919;10775;10776;19820	1480;1508;6349;10591;10592;12504;17112;17113;31422	1480;1508;6349;10591;12504;17113;31422
C3K119	C3K119	1	1	1	>tr|C3K119|C3K119_PSEFS Putative membrane protein OS=Pseudomonas fluorescens (strain SBW25) GN=PFLU_4623 PE=4 SV=1	1	1	1	1	5.2	5.2	5.2	32.394	290	290	0	4.4998	NaN	NaN	NaN	1	0	Median	NaN	NaN	NaN	1	0	Median	NaN	NaN	NaN	1	0	Median	57116000	18107000	26386000	12624000				448	6061	TRUE	6503	9842	15490;15491;15492	15490
C3K120	C3K120	7	7	7	>tr|C3K120|C3K120_PSEFS Putative sulfurylase OS=Pseudomonas fluorescens (strain SBW25) GN=PFLU_4624 PE=4 SV=1	1	7	7	7	17.6	17.6	17.6	69.562	635	635	0	34.512	1.1989	1.2294	44.338	6	4	Median	0.817	0.76132	87.389	6	4	Median	0.68015	0.62764	50.219	6	4	Median	364470000	126670000	141740000	96054000				449	3666;3867;8398;8663;8675;10474;14831	True;True;True;True;True;True;True	3932;4143;8945;9237;9249;11279;15901	5888;5889;6176;13440;13441;13846;13858;16948;23573	9289;9290;9291;9772;21269;21270;21928;21948;26772;37651;37652	9289;9772;21269;21928;21948;26772;37652
C3K121	C3K121	37	37	37	>tr|C3K121|C3K121_PSEFS Phosphoenolpyruvate synthase OS=Pseudomonas fluorescens (strain SBW25) GN=PFLU_4620 PE=3 SV=1	1	37	37	37	54.2	54.2	54.2	86.083	791	791	0	323.31	1.0385	1.0546	14.71	43	0	Median	0.95915	0.9554	24.452	43	0	Median	0.95765	0.911	17.63	43	0	Median	12889000000	4356700000	4325200000	4207000000				450	469;1091;1504;2009;2170;2666;2667;3314;3599;3652;3839;5513;5907;6002;6420;6594;7114;7702;8035;8274;9092;9120;9294;9306;9466;9711;9760;10283;10638;10822;10823;11639;12012;12451;13259;14752;14761	True;True;True;True;True;True;True;True;True;True;True;True;True;True;True;True;True;True;True;True;True;True;True;True;True;True;True;True;True;True;True;True;True;True;True;True;True	497;1158;1621;2158;2329;2864;2865;3552;3861;3916;4114;5922;6338;6442;6881;7072;7610;8221;8571;8817;9685;9714;9899;9911;10132;10458;10512;10513;11081;11456;11457;11646;11647;11648;11649;12519;12909;12910;13380;14236;15818;15827	712;713;1656;2320;3121;3406;4329;4330;4331;4332;4333;5361;5362;5789;5866;6135;8813;9568;9569;9570;9571;9572;9758;10356;10631;11462;11463;12379;12852;12853;12854;13240;14474;14522;14523;14781;14782;14796;15145;15669;15753;15754;15755;15756;16661;16662;17201;17202;17447;17448;17449;17450;18759;19300;19301;19302;19984;19985;21196;23437;23438;23450	1184;1185;1186;1187;1188;1189;2784;2785;2786;2787;3863;3864;5132;5518;5519;5520;6763;6764;6765;6766;6767;6768;6769;6770;8405;8406;8407;8408;8409;8410;8411;8412;8413;8414;8415;9139;9140;9253;9254;9255;9706;9707;9708;14028;14029;15075;15076;15077;15078;15079;15080;15081;15345;15346;15347;16382;16843;18199;18200;19609;19610;19611;20384;20385;20386;20387;20388;20389;20390;20391;20973;20974;20975;2297…	1188;2787;3863;5132;5519;6767;6769;8415;9140;9253;9708;14028;15077;15346;16382;16843;18199;19609;20387;20975;22974;23052;23486;23508;24076;24857;24986;26313;27161;27565;27570;29643;30563;31716;33751;37451;37473
C3K122	C3K122	8	8	8	>tr|C3K122|C3K122_PSEFS Putative O-acetylserine (Thiol)-lyase OS=Pseudomonas fluorescens (strain SBW25) GN=PFLU_4625 PE=4 SV=1	1	8	8	8	32.1	32.1	32.1	33.118	305	305	0	43.094	1.177	1.2154	16.093	7	0	Median	0.68198	0.74804	24.69	7	0	Median	0.54147	0.54331	30.239	7	0	Median	507160000	193990000	191830000	121340000				451	351;2725;6018;7748;9488;10865;13851;14300	True;True;True;True;True;True;True;True	371;2925;6459;8270;10162;11691;14865;14866;15336	530;4423;9781;12444;15192;17511;22115;22116;22783	882;6913;15387;15388;19719;19720;24144;27670;35253;35254;35255;35256;36364;36365;36366	882;6913;15387;19720;24144;27670;35256;36366
C3K123	C3K123	17	17	17	>tr|C3K123|C3K123_PSEFS Citrate synthase OS=Pseudomonas fluorescens (strain SBW25) GN=PFLU_4631 PE=3 SV=1	1	17	17	17	58.9	58.9	58.9	41.568	375	375	0	141.52	0.87173	0.90951	24.297	26	0	Median	1.204	1.1808	24.828	26	0	Median	1.4483	1.3346	29.074	26	0	Median	4796300000	1529000000	1403200000	1864100000				452	2515;4302;5285;5347;6437;6588;7023;7097;7835;7859;8255;8809;9004;12241;12242;13090;13786	True;True;True;True;True;True;True;True;True;True;True;True;True;True;True;True;True	2701;4614;4615;5680;5681;5747;6901;7061;7062;7515;7593;8359;8360;8385;8798;9388;9596;13153;13154;14062;14791	4059;4060;4061;6922;6923;6924;6925;6926;6927;8461;8462;8463;8550;8551;10387;10619;10620;11285;11286;11433;11434;11435;11436;12556;12557;12592;13209;13210;14044;14351;19651;19652;20968;22004	6384;6385;6386;10892;10893;10894;10895;10896;10897;10898;10899;10900;10901;10902;13479;13480;13481;13482;13483;13626;13627;13628;13629;16441;16442;16443;16821;16822;16823;16824;16825;17946;17947;17948;17949;17950;17951;18162;18163;18164;18165;19911;19912;19913;19914;19915;19916;19966;20933;20934;20935;20936;22260;22261;22262;22760;22761;22762;31147;31148;31149;31150;31151;33392;35072;35073	6385;10898;13483;13627;16442;16825;17948;18163;19916;19966;20934;22260;22762;31147;31150;33392;35073
C3K124	C3K124	2	2	2	>tr|C3K124|C3K124_PSEFS Putative serine acetyltransferase OS=Pseudomonas fluorescens (strain SBW25) GN=PFLU_4626 PE=4 SV=1	1	2	2	2	7.3	7.3	7.3	36.16	330	330	0.00049432	2.938	1.713	1.8015	23.172	2	1	Median	0.63805	0.58965	15.584	2	1	Median	0.42903	0.4039	13.93	2	1	Median	41559000	13678000	16187000	11694000				453	6565;7995	True;True	7035;8528	10584;12788	16754;20273	16754;20273
C3K125	C3K125	10	10	10	>tr|C3K125|C3K125_PSEFS Putative alanyl-tRNA synthetase OS=Pseudomonas fluorescens (strain SBW25) GN=PFLU_4627 PE=4 SV=1	1	10	10	10	74.8	74.8	74.8	26.799	242	242	0	91.496	1.3475	1.3844	12.92	5	0	Median	0.89673	0.91267	36.4	5	0	Median	0.68901	0.6586	23.573	5	0	Median	1410600000	494440000	600550000	315560000				454	2502;5358;7576;9446;11889;12523;12659;13253;13470;13500	True;True;True;True;True;True;True;True;True;True	2688;5759;8091;10102;12778;13457;13458;13602;14230;14459;14491	4034;4035;4036;4037;4038;8571;12199;15096;19118;20102;20103;20104;20295;21188;21522;21568	6358;6359;6360;6361;6362;13654;19326;19327;19328;23988;30247;31900;31901;31902;31903;32244;32245;32246;33735;33736;33737;34291;34388	6361;13654;19327;23988;30247;31902;32246;33736;34291;34388
C3K126	C3K126	18	18	18	>tr|C3K126|C3K126_PSEFS 2-methylcitrate dehydratase OS=Pseudomonas fluorescens (strain SBW25) GN=PFLU_4628 PE=4 SV=1	1	18	18	18	41.7	41.7	41.7	54.603	494	494	0	130.85	0.82957	0.87315	18.602	15	0	Median	1.1094	1.0132	21.907	15	0	Median	1.358	1.2569	21.421	15	0	Median	3612600000	1202500000	1052900000	1357200000				455	218;525;2440;2618;3511;5820;6142;6716;6872;9625;9724;11004;11055;13025;13055;13126;13127;13379	True;True;True;True;True;True;True;True;True;True;True;True;True;True;True;True;True;True	231;555;2625;2815;3763;6246;6587;7197;7360;10352;10471;10472;11835;11888;13990;14023;14100;14101;14365	326;797;3917;3918;3919;4248;4249;5656;5657;9381;9382;9383;9384;9385;9952;10790;10791;11039;11040;15494;15686;15687;15688;15689;17746;17845;20852;20906;21017;21018;21019;21386	551;1322;1323;1324;6214;6215;6216;6647;6648;6649;8918;8919;8920;14837;14838;14839;14840;14841;15671;15672;17135;17136;17535;17536;24577;24578;24885;24886;24887;24888;27998;28148;28149;28150;28151;33193;33194;33285;33286;33466;33467;33468;33469;33470;33471;34072;34073;34074	551;1324;6214;6649;8919;14839;15671;17136;17535;24578;24886;27998;28149;33193;33286;33467;33471;34074
C3K127	C3K127	7	7	7	>tr|C3K127|C3K127_PSEFS Putative membrane protein OS=Pseudomonas fluorescens (strain SBW25) GN=PFLU_4629 PE=4 SV=1	1	7	7	7	16.2	16.2	16.2	41.321	396	396	0	27.031	0.96133	0.97762	20.369	3	0	Median	1.1075	1.0841	8.4347	3	0	Median	1.2727	1.2035	9.3324	3	0	Median	318940000	100860000	98398000	119680000				456	251;934;5515;10441;13319;13518;13519	True;True;True;True;True;True;True	264;992;5924;11244;14298;14511;14512	367;1430;8817;16898;21287;21599;21600	626;627;2386;2387;14033;26683;33910;34431;34432	627;2387;14033;26683;33910;34431;34432
C3K132	C3K132	2	2	2	>tr|C3K132|C3K132_PSEFS Uncharacterized protein OS=Pseudomonas fluorescens (strain SBW25) GN=PFLU_4535 PE=4 SV=1	1	2	2	2	4.8	4.8	4.8	42.787	374	374	0.0019057	2.3692	NaN	NaN	NaN	1	1	Median	NaN	NaN	NaN	1	1	Median	NaN	NaN	NaN	1	1	Median	12274000	4147500	4331100	3795000				457	483;9716	True;True	513;10463	736;737;15677	1226;1227;24871	1227;24871
C3K133	C3K133	2	1	1	>tr|C3K133|C3K133_PSEFS Putative methyl-accepting chemotaxis protein OS=Pseudomonas fluorescens (strain SBW25) GN=PFLU_4548 PE=4 SV=1	1	2	1	1	4.3	2.4	2.4	57.197	541	541	0	7.8847	NaN	NaN	NaN	1	1	Median	NaN	NaN	NaN	1	1	Median	NaN	NaN	NaN	1	1	Median	10411000	1080300	4599500	4731400				458	387;4728	True;False	409;5065	583;7584	975;11934;11935;11936	975;11934
C3K134	C3K134	10	10	10	>tr|C3K134|C3K134_PSEFS Coproporphyrinogen-III oxidase OS=Pseudomonas fluorescens (strain SBW25) GN=PFLU_4568 PE=3 SV=1	1	10	10	10	25.4	25.4	25.4	52.404	460	460	0	57.294	0.80752	0.8413	18.02	9	0	Median	0.32078	0.30296	23.331	9	0	Median	0.39168	0.38366	15.655	9	0	Median	1223400000	545190000	469150000	209060000				459	1146;6625;7738;8956;10669;10759;11409;14077;14427;14622	True;True;True;True;True;True;True;True;True;True	1217;7105;8260;9542;11489;11582;12259;15105;15472;15681	1728;10672;12432;14262;17244;17245;17246;17367;18369;22454;22455;22987;23263	2905;2906;2907;16908;16909;16910;19698;22603;22604;22605;27229;27230;27231;27427;29037;29038;35839;35840;35841;36702;37153	2907;16909;19698;22604;27229;27427;29038;35841;36702;37153
C3K136	C3K136	2	2	2	>tr|C3K136|C3K136_PSEFS Uncharacterized protein OS=Pseudomonas fluorescens (strain SBW25) GN=PFLU_4520 PE=4 SV=1	1	2	2	2	8.6	8.6	8.6	31.072	278	278	0	6.1792	0.6159	0.63079	2.9674	2	0	Median	0.64554	0.67952	45.892	2	0	Median	0.95449	0.93485	18.2	2	0	Median	52908000	23333000	14851000	14723000				460	11160;14016	True;True	11998;15042	18001;22364	28407;35704	28407;35704
C3K142	C3K142	11	11	11	>tr|C3K142|C3K142_PSEFS 2-methylisocitrate lyase OS=Pseudomonas fluorescens (strain SBW25) GN=prpB PE=3 SV=1	1	11	11	11	47.1	47.1	47.1	32.119	297	297	0	285.91	0.9093	0.94178	19.308	8	0	Median	1.156	1.0919	25.952	8	0	Median	1.2696	1.1664	8.6419	8	0	Median	2947100000	1012600000	888460000	1046000000				461	57;1370;2160;2322;3230;3973;4256;6160;7549;12092;12100	True;True;True;True;True;True;True;True;True;True;True	59;1477;2318;2495;2496;3462;3463;4255;4567;6606;8063;12996;13004	79;2112;2113;2114;2115;3393;3690;3691;5224;5225;6356;6846;9981;9982;12164;19417;19418;19430	127;128;3524;3525;3526;3527;5497;5498;5912;5913;5914;8177;8178;8179;10054;10795;15721;15722;19275;19276;19277;30758;30759;30760;30761;30762;30777;30778	127;3526;5497;5913;8178;10054;10795;15721;19275;30759;30777
C3K146	C3K146	3	3	3	>tr|C3K146|C3K146_PSEFS Fumarate and nitrate reduction regulatory protein OS=Pseudomonas fluorescens (strain SBW25) GN=PFLU_4570 PE=4 SV=1	1	3	3	3	16.4	16.4	16.4	27.151	244	244	0	18.031	0.78738	0.79393	20.718	2	1	Median	0.60309	0.57493	3.5167	2	1	Median	0.75901	0.72696	26.051	2	1	Median	100280000	44214000	34197000	21867000				462	4252;7569;9756	True;True;True	4563;8084;10508	6841;12190;12191;15749	10787;10788;19312;19313;24975	10788;19313;24975
C3K148	C3K148	3	3	3	>sp|C3K148|APT_PSEFS Adenine phosphoribosyltransferase OS=Pseudomonas fluorescens (strain SBW25) GN=apt PE=3 SV=1	1	3	3	3	18.1	18.1	18.1	20.077	182	182	0	9.9282	1.3721	1.4528	61.692	3	1	Median	1.0523	0.96979	58.552	3	1	Median	0.82656	0.78069	6.3838	3	1	Median	177100000	61215000	67835000	48046000				463	2406;12184;14954	True;True;True	2589;13093;16033	3850;19556;23751	6118;30976;30977;30978;37951	6118;30978;37951
C3K150	C3K150	2	2	2	>tr|C3K150|C3K150_PSEFS Putative short-chain dehydrogenase/reductase OS=Pseudomonas fluorescens (strain SBW25) GN=PFLU_4646 PE=4 SV=1	1	2	2	2	10.5	10.5	10.5	25.209	248	248	0	22.966	1.1406	1.1442	12.704	2	0	Median	1.5205	1.3896	28.962	2	0	Median	1.5133	1.4298	46.438	2	0	Median	130230000	32109000	39210000	58914000				464	243;9718	True;True	256;10465	357;15680	602;603;604;24878	604;24878
C3K152;A0A0G4E4X8	C3K152	8;1	8;1	8;1	>tr|C3K152|C3K152_PSEFS Putative transcriptional regulator OS=Pseudomonas fluorescens (strain SBW25) GN=PFLU_4939 PE=4 SV=1	2	8	8	8	55.6	55.6	55.6	14.008	124	124;124	0	50.401	1.1176	1.195	21.362	7	0	Median	1.5427	1.3	43.705	7	0	Median	1.2699	1.2359	36.74	7	0	Median	4064300000	1146700000	1399400000	1518100000				465	1604;1605;2383;9953;10007;10841;11528;12491	True;True;True;True;True;True;True;True	1728;1729;2564;10716;10784;11667;12391;13422;13423	2467;2468;2469;3809;3810;16093;16094;16095;16096;16097;16098;16213;16214;17477;17478;17479;18573;20047;20048	4088;4089;4090;4091;4092;6067;6068;6069;6070;25457;25458;25459;25460;25461;25462;25621;25622;27619;27620;27621;27622;27623;29355;31819;31820;31821;31822;31823;31824	4088;4089;6070;25459;25621;27622;29355;31824
C3K153	C3K153	7	7	7	>tr|C3K153|C3K153_PSEFS Exodeoxyribonuclease I OS=Pseudomonas fluorescens (strain SBW25) GN=sbcB PE=4 SV=1	1	7	7	7	18.3	18.3	18.3	54.732	475	475	0	21.203	1.2343	1.3048	68.204	3	0	Median	0.78006	0.7397	15.342	3	0	Median	0.55617	0.50372	18.541	3	0	Median	198940000	69585000	75223000	54129000				466	2017;5943;8461;8944;9784;11164;14420	True;True;True;True;True;True;True	2166;6378;9013;9530;10538;12002;15465	3138;9666;9667;13534;14243;14244;15799;15800;18009;22978;22979	5151;15186;15187;21425;22574;22575;25038;25039;28424;36690;36691	5151;15186;21425;22575;25039;28424;36690
C3K158	C3K158	5	5	5	>tr|C3K158|C3K158_PSEFS Putative regulatory protein OS=Pseudomonas fluorescens (strain SBW25) GN=PFLU_4945 PE=4 SV=1	1	5	5	5	17.8	17.8	17.8	36.443	331	331	0	14.772	0.97966	1.0226	24.4	8	7	Median	0.76146	0.73243	32.211	8	7	Median	0.86005	0.82661	20.594	8	7	Median	310090000	114750000	106670000	88671000				467	1967;4812;6036;11189;11951	True;True;True;True;True	2115;5152;6477;12030;12844	3046;7713;9805;9806;9807;9808;18052;19222;19223	5035;12155;15426;15427;15428;15429;28511;28512;28513;30422;30423;30424	5035;12155;15427;28513;30423
C3K161	C3K161	2	2	2	>tr|C3K161|C3K161_PSEFS Putative lipoprotein OS=Pseudomonas fluorescens (strain SBW25) GN=PFLU_4948 PE=4 SV=1	1	2	2	2	21.8	21.8	21.8	14.29	124	124	0	7.4939	0.90304	0.91397	45.278	2	1	Median	1.1032	1.002	27.698	2	1	Median	1.1605	1.0624	79.754	2	1	Median	90438000	30270000	29111000	31057000				468	7648;14974	True;True	8166;16053	12297;23775	19494;19495;38000	19495;38000
C3K162	C3K162	21	21	21	>tr|C3K162|C3K162_PSEFS Pyruvate kinase OS=Pseudomonas fluorescens (strain SBW25) GN=PFLU_4949 PE=3 SV=1	1	21	21	21	57.6	57.6	57.6	52.055	483	483	0	254.78	0.86378	0.90586	34.527	22	0	Median	1.1398	1.1195	34.479	22	0	Median	1.1997	1.183	20.785	21	0	Median	6884200000	2168000000	2167400000	2548700000				469	365;824;1773;2050;2172;2194;3025;4365;4624;4646;4826;4827;5603;5604;6284;6321;6523;8586;8805;11784;13165	True;True;True;True;True;True;True;True;True;True;True;True;True;True;True;True;True;True;True;True;True	386;872;873;1911;2202;2331;2354;3239;3240;4681;4956;4978;5167;5168;6020;6021;6737;6776;6990;9156;9384;12671;14142	555;1259;1260;1261;1262;1263;2737;3196;3408;3444;4896;4897;4898;4899;7025;7026;7027;7028;7435;7461;7734;7735;7736;8964;8965;8966;10159;10160;10216;10524;13740;13741;13742;14039;18972;18973;21078;21079	926;927;928;929;2090;2091;2092;2093;2094;2095;2096;2097;2098;4559;5241;5524;5525;5577;5578;5579;5580;7656;7657;7658;7659;7660;7661;11053;11054;11055;11056;11701;11702;11743;11744;11745;12197;12198;12199;12200;14303;14304;14305;16035;16036;16037;16038;16126;16649;21738;21739;21740;21741;21742;21743;21744;21745;22250;30005;30006;30007;33562;33563;33564	927;2096;4559;5241;5525;5578;7656;11054;11701;11745;12198;12200;14303;14305;16035;16126;16649;21742;22250;30005;33563
C3K163	C3K163	3	3	3	>tr|C3K163|C3K163_PSEFS Enoyl-CoA hydratase/isomerase family protein OS=Pseudomonas fluorescens (strain SBW25) GN=PFLU_4950 PE=4 SV=1	1	3	3	3	15.3	15.3	15.3	26.926	249	249	0	10.01	0.69022	0.71844	12.919	3	1	Median	0.7521	0.75769	39.567	3	1	Median	0.97986	0.97965	41.444	3	1	Median	77601000	27337000	24609000	25655000				470	3938;5107;10788	True;True;True	4220;5468;11611	6307;8163;17403	9991;9992;12960;12961;27501	9992;12961;27501
C3K165	C3K165	17	17	17	>tr|C3K165|C3K165_PSEFS Putative fumarate hydratase OS=Pseudomonas fluorescens (strain SBW25) GN=PFLU_4952 PE=4 SV=1	1	17	17	17	47.3	47.3	47.3	54.892	507	507	0	130.22	1.311	1.3495	20.297	10	0	Median	1.3674	1.3204	24.55	10	0	Median	1.0171	0.9677	17.246	10	0	Median	2118400000	469270000	843130000	805980000				471	1530;1926;2564;2672;3679;4104;4697;4698;5300;5301;6586;9348;9622;10457;12851;13904;14418	True;True;True;True;True;True;True;True;True;True;True;True;True;True;True;True;True	1650;2071;2756;2870;3945;4398;5033;5034;5697;5698;7058;9963;10347;11260;11261;13809;14924;15463	2359;2972;4147;4148;4341;5904;6563;7540;7541;7542;7543;8483;8484;10615;10616;14886;14887;15489;16923;16924;16925;20600;22193;22975;22976	3934;3935;4915;4916;6504;6505;6506;6782;9313;10379;10380;11863;11864;11865;11866;11867;11868;11869;11870;13514;13515;13516;13517;13518;13519;13520;16813;16814;23644;23645;24570;26726;26727;26728;26729;26730;26731;26732;26733;26734;32787;35379;36686;36687	3935;4915;6505;6782;9313;10380;11864;11868;13516;13519;16814;23644;24570;26733;32787;35379;36686
C3K170	C3K170	3	3	3	>tr|C3K170|C3K170_PSEFS Uncharacterized protein OS=Pseudomonas fluorescens (strain SBW25) GN=PFLU_4957 PE=4 SV=1	1	3	3	3	20	20	20	22.889	210	210	0	11.172	0.97591	0.96746	21.719	3	2	Median	1.1542	1.2189	11.888	3	2	Median	0.90001	0.88135	18.019	3	2	Median	75709000	24700000	24495000	26514000				472	2337;4828;13349	True;True;True	2512;5169;14330	3714;7737;7738;21335	5944;12201;12202;33983;33984	5944;12201;33983
C3K175	C3K175	2	2	2	>tr|C3K175|C3K175_PSEFS Putative two-component response regulator OS=Pseudomonas fluorescens (strain SBW25) GN=PFLU_4962 PE=4 SV=1	1	2	2	2	8.2	8.2	8.2	27.445	244	244	0	3.7239	NaN	NaN	NaN	1	0	Median	NaN	NaN	NaN	1	0	Median	NaN	NaN	NaN	1	0	Median	20816000	7208900	8905600	4701100				473	7810;7811	True;True	8333;8334	12521;12522	19857;19858	19857;19858
C3K176	C3K176	6	6	6	>tr|C3K176|C3K176_PSEFS Glucokinase OS=Pseudomonas fluorescens (strain SBW25) GN=glk PE=3 SV=1	1	6	6	6	23	23	23	33.592	318	318	0	32.652	0.84043	0.84481	10.311	7	0	Median	0.99093	1.0045	34.884	7	0	Median	1.0562	1.0765	21.212	7	0	Median	550640000	199680000	169280000	181680000				474	3751;3761;7434;8244;12980;13437	True;True;True;True;True;True	4023;4033;7944;8787;13943;14425	6011;6028;11990;13195;20786;21467;21468	9493;9521;9522;9523;19021;20909;20910;33071;33072;33073;34209;34210;34211;34212;34213	9493;9523;19021;20909;33073;34211
C3K177	C3K177	17	17	17	>tr|C3K177|C3K177_PSEFS Phosphogluconate dehydratase OS=Pseudomonas fluorescens (strain SBW25) GN=PFLU_4964 PE=3 SV=1	1	17	17	17	37.3	37.3	37.3	65.071	608	608	0	112.8	1.0677	1.0726	14.672	16	0	Median	1.2958	1.198	23.524	16	0	Median	1.179	1.1083	23.271	16	0	Median	1875200000	552460000	617390000	705360000				475	527;1304;1350;1662;2257;2308;2954;3297;3353;6630;9329;9614;13018;13105;13670;14049;14938	True;True;True;True;True;True;True;True;True;True;True;True;True;True;True;True;True	557;1407;1457;1788;2420;2421;2481;3165;3533;3534;3593;7110;9935;9936;10335;10336;13982;14078;14669;15077;16017	799;800;2007;2008;2083;2569;3570;3571;3572;3666;4803;5340;5341;5421;5422;10679;14828;14829;14830;14831;14832;14833;15468;15469;15470;15471;20835;20836;20991;21839;22413;22414;23731	1328;1329;3352;3353;3474;4273;5741;5742;5743;5878;5879;5880;7490;7491;8362;8363;8364;8365;8511;8512;8513;8514;16918;16919;16920;23551;23552;23553;23554;23555;23556;23557;23558;23559;23560;23561;23562;23563;23564;23565;23566;24535;24536;24537;24538;33157;33158;33429;33430;34805;35775;35776;35777;35778;37918;37919	1329;3353;3474;4273;5741;5879;7490;8365;8513;16920;23565;24538;33158;33430;34805;35778;37919
C3K178;CON__tr|K7XA69|K7XA69_MYCHR;CON__tr|E0TLC0|E0TLC0_MYCHH	C3K178	18;1;1	18;1;1	18;1;1	>tr|C3K178|C3K178_PSEFS Glyceraldehyde-3-phosphate dehydrogenase OS=Pseudomonas fluorescens (strain SBW25) GN=PFLU_4965 PE=3 SV=1	3	18	18	18	67.9	67.9	67.9	36.161	333	333;333;333	0	218.81	0.7409	0.81164	23.595	19	0	Median	0.80158	0.80735	23.644	19	0	Median	1.0763	1.018	16.782	19	0	Median	8376300000	3221800000	2558200000	2596300000				476	8;1230;2416;2939;4463;6013;6064;6154;6519;7238;9479;10001;10331;10716;11118;12235;13533;13630	True;True;True;True;True;True;True;True;True;True;True;True;True;True;True;True;True;True	8;1308;2600;3150;4786;6453;6507;6600;6986;7740;10148;10149;10778;11129;11537;11952;11953;13147;14526;14626	8;9;1863;3869;4786;7181;7182;9772;9847;9975;10519;11700;11701;11702;11703;11704;15168;15169;16206;16729;17313;17314;17946;17947;19644;21620;21784;21785	16;17;18;19;20;3137;3138;6141;7455;7456;7457;11286;11287;11288;11289;11290;15371;15372;15501;15502;15711;16642;16643;18559;18560;18561;18562;18563;24110;24111;24112;24113;25610;25611;25612;25613;26422;27346;27347;27348;28318;28319;28320;28321;28322;31128;31129;31130;31131;31132;31133;34463;34464;34465;34711;34712;34713;34714;34715	17;3138;6141;7456;11290;15372;15501;15711;16642;18560;24112;25613;26422;27346;28319;31131;34465;34712
C3K181	C3K181	33	33	33	>tr|C3K181|C3K181_PSEFS Putative exported heme receptor protein OS=Pseudomonas fluorescens (strain SBW25) GN=PFLU_4968 PE=3 SV=1	1	33	33	33	51.2	51.2	51.2	93.525	856	856	0	323.31	0.41817	0.43364	30.901	24	0	Median	0.50385	0.46712	19.837	24	0	Median	1.1867	1.0795	12.993	24	0	Median	5093000000	2699300000	1185100000	1208700000				477	77;523;3061;3926;4007;5225;6573;7110;7990;8012;8047;8509;8989;9717;9731;9766;10087;10185;10205;10829;11959;12127;12128;12296;12604;12731;13136;13981;14152;14153;14636;14650;14767	True;True;True;True;True;True;True;True;True;True;True;True;True;True;True;True;True;True;True;True;True;True;True;True;True;True;True;True;True;True;True;True;True	81;553;3277;4206;4295;5616;7043;7606;8522;8545;8583;9062;9579;10464;10479;10519;10866;10976;10997;11655;12852;13031;13032;13213;13546;13680;14110;15005;15183;15184;15698;15712;15833	107;789;790;4949;4950;6286;6417;8365;8366;10596;10597;11456;11457;12777;12810;12866;13612;14321;15678;15679;15703;15704;15768;16338;16523;16552;17456;19231;19464;19465;19735;20220;20405;20406;21032;22311;22559;22560;23284;23302;23457	180;181;1304;1305;1306;7731;7732;9964;9965;9966;10152;10153;13307;13308;16768;16769;16770;16771;16772;16773;16774;18192;18193;20260;20261;20317;20318;20319;20419;20420;21543;21544;22699;22700;24872;24873;24874;24875;24876;24877;24903;24904;25001;25002;25832;25833;25834;26101;26102;26149;26150;27585;27586;30441;30442;30832;30833;30834;31285;31286;31287;32107;32108;32109;32110;32111;32435;32436;334…	181;1305;7732;9964;10153;13307;16774;18193;20260;20319;20420;21543;22700;24873;24904;25001;25833;26102;26149;27585;30442;30832;30834;31287;32109;32436;33491;35609;35995;35996;37188;37214;37486
C3K182	C3K182	9	9	9	>tr|C3K182|C3K182_PSEFS Haem utilisation protein OS=Pseudomonas fluorescens (strain SBW25) GN=PFLU_4969 PE=4 SV=1	1	9	9	9	54	54	54	21.733	202	202	0	52.854	0.16702	0.17308	25.348	4	0	Median	0.12026	0.1135	28.294	4	0	Median	0.76055	0.70463	6.6664	4	0	Median	1419100000	1043900000	229200000	146010000				478	737;1752;4499;6884;7614;7866;8613;12070;12410	True;True;True;True;True;True;True;True;True	783;1889;4822;7372;8129;8392;9185;12972;13334	1125;1126;2710;7232;11055;12245;12246;12600;13779;19386;19387;19921;19922;19923;19924	1869;1870;4513;11377;17568;19406;19407;19408;19409;19410;19978;19979;19980;21819;30701;30702;31590;31591;31592;31593	1869;4513;11377;17568;19406;19980;21819;30702;31591
C3K184	C3K184	6	5	5	>tr|C3K184|C3K184_PSEFS Putative methyl-accepting chemotaxis protein OS=Pseudomonas fluorescens (strain SBW25) GN=PFLU_4971 PE=4 SV=1	1	6	5	5	10.3	8.9	8.9	76.379	716	716	0	21.157	1.7755	1.8522	46.581	8	8	Median	1.4059	1.5438	47.418	8	8	Median	0.99329	0.94338	16.679	8	8	Median	157730000	44586000	57199000	55944000				479	59;2363;4728;6995;9911;12730	True;True;False;True;True;True	61;2542;5065;7486;10670;13679	82;3765;3766;7584;11234;11235;16017;16018;20404	136;6009;6010;11934;11935;11936;17859;17860;25353;25354;32434	136;6009;11934;17860;25354;32434
C3K185	C3K185	7	7	7	>tr|C3K185|C3K185_PSEFS Uncharacterized protein OS=Pseudomonas fluorescens (strain SBW25) GN=PFLU_4972 PE=4 SV=1	1	7	7	7	41.2	41.2	41.2	20.074	187	187	0	41.838	0.83166	0.84988	28.509	5	0	Median	0.83404	0.79602	6.7967	5	0	Median	1.0662	0.99232	22.185	5	0	Median	665270000	219090000	227550000	218630000				480	1379;2759;3519;8343;8734;9562;12252	True;True;True;True;True;True;True	1486;2963;3772;3773;8889;9312;10268;13164	2125;4490;4491;4492;5667;5668;13351;13942;15366;15367;19663;19664;19665	3545;7009;7010;7011;8933;8934;8935;8936;21134;21135;22104;22105;22106;24384;24385;31165;31166;31167	3545;7010;8934;21135;22105;24385;31167
C3K187	C3K187	11	11	11	>tr|C3K187|C3K187_PSEFS Uncharacterized protein OS=Pseudomonas fluorescens (strain SBW25) GN=PFLU_4974 PE=4 SV=1	1	11	11	11	38.7	38.7	38.7	38.579	354	354	0	99.443	1.073	1.0905	16.978	7	0	Median	1.0777	0.97911	25.828	7	0	Median	1.1155	1.0298	26.9	7	0	Median	1258100000	454700000	418740000	384690000				481	1877;5105;6081;10498;10691;10779;10791;12496;14021;14574;14606	True;True;True;True;True;True;True;True;True;True;True	2021;5465;6524;11303;11512;11602;11614;13428;15048;15630;15664	2898;8159;9870;9871;16980;17284;17391;17392;17393;17407;17408;20055;22372;23195;23196;23197;23240	4800;4801;4802;12952;15535;15536;26818;27284;27285;27466;27467;27468;27469;27470;27507;27508;31834;31835;35718;37028;37029;37030;37108;37109;37110	4801;12952;15536;26818;27284;27466;27508;31835;35718;37029;37110
C3K194	C3K194	2	2	2	>tr|C3K194|C3K194_PSEFS pH-inducible protein involved in stress response OS=Pseudomonas fluorescens (strain SBW25) GN=PFLU_4981 PE=4 SV=1	1	2	2	2	7.9	7.9	7.9	27.833	239	239	0	3.2678	NaN	NaN	NaN	1	1	Median	NaN	NaN	NaN	1	1	Median	NaN	NaN	NaN	1	1	Median	9714700	1193200	4689300	3832200				482	10680;11948	True;True	11501;12840	17265;19217	27257;30415	27257;30415
C3K197	C3K197	3	3	3	>tr|C3K197|C3K197_PSEFS Putative two-component system, response regulator OS=Pseudomonas fluorescens (strain SBW25) GN=PFLU_4984 PE=4 SV=1	1	3	3	3	20.3	20.3	20.3	25.347	227	227	0	12.496	1.3444	1.38	8.0839	2	1	Median	3.1186	2.9132	127.2	2	1	Median	2.2752	2.1336	137.27	2	1	Median	139310000	30079000	42177000	67051000				483	1160;10786;11270	True;True;True	1231;11609;12112	1747;17401;18159	2936;27497;28704;28705	2936;27497;28704
C3K1A0	C3K1A0	29	29	29	>sp|C3K1A0|CH60_PSEFS 60 kDa chaperonin OS=Pseudomonas fluorescens (strain SBW25) GN=groL PE=3 SV=1	1	29	29	29	63.9	63.9	63.9	56.966	548	548	0	323.31	0.91988	0.96789	27.665	66	0	Median	1.399	1.4175	41.545	66	0	Median	1.4378	1.4039	26.486	66	0	Median	43760000000	12892000000	12529000000	18339000000				484	203;383;691;776;974;1291;1366;1471;1472;1496;1627;1687;1688;1724;2331;3177;3439;3461;3927;5255;7137;8886;9511;9950;10433;10882;11234;13190;13320	True;True;True;True;True;True;True;True;True;True;True;True;True;True;True;True;True;True;True;True;True;True;True;True;True;True;True;True;True	214;405;732;823;824;1034;1394;1473;1585;1586;1613;1752;1814;1815;1816;1817;1818;1819;1858;2506;3403;3404;3688;3689;3712;4207;4208;5648;5649;5650;7634;9466;10198;10199;10713;11235;11709;12075;14167;14299;14300	303;304;576;577;1048;1189;1190;1191;1192;1193;1194;1195;1492;1493;1494;1986;1987;1988;1989;2106;2272;2273;2274;2308;2309;2310;2501;2502;2503;2504;2505;2506;2507;2508;2509;2510;2511;2512;2513;2609;2610;2611;2612;2613;2614;2615;2616;2617;2618;2619;2620;2621;2669;3707;5134;5135;5136;5137;5138;5139;5553;5554;5585;5586;5587;5588;5589;6287;6288;6289;6290;8409;8410;8411;8412;8413;8414;8415;8416;8417;841…	510;511;512;513;514;515;516;517;518;519;968;969;1737;1960;1961;1962;1963;1964;1965;1966;1967;1968;1969;1970;1971;1972;1973;1974;1975;1976;1977;1978;1979;2497;2498;2499;2500;2501;2502;2503;2504;2505;3319;3320;3321;3322;3323;3324;3325;3326;3327;3328;3329;3330;3516;3788;3789;3790;3791;3792;3793;3794;3837;3838;3839;3840;3841;3842;4150;4151;4152;4153;4154;4155;4156;4157;4158;4159;4160;4161;4162;4163;4…	512;968;1737;1977;2501;3320;3516;3788;3792;3838;4153;4342;4354;4446;5936;8037;8746;8798;9967;13393;18278;22433;24232;25449;26665;27710;28628;33611;33913
C3K1A1	C3K1A1	6	6	6	>tr|C3K1A1|C3K1A1_PSEFS 10 kDa chaperonin OS=Pseudomonas fluorescens (strain SBW25) GN=groS PE=3 SV=1	1	6	6	6	57.1	57.1	57.1	10.305	98	98	0	42.498	0.93743	1.0043	11.742	5	0	Median	1.0076	0.9952	12.179	5	0	Median	1.0259	0.99473	16.405	5	0	Median	1908500000	646640000	646110000	615760000				485	1308;7210;8826;12018;12430;14244	True;True;True;True;True;True	1411;7712;9405;12916;13358;15279	2012;2013;11655;14064;19310;19955;22694	3359;3360;3361;3362;3363;3364;18498;22297;30574;30575;30576;30577;31655;31656;36224;36225;36226;36227;36228	3364;18498;22297;30576;31656;36225
C3K1A2	C3K1A2	2	2	2	>tr|C3K1A2|C3K1A2_PSEFS Putative membrane protein OS=Pseudomonas fluorescens (strain SBW25) GN=PFLU_4989 PE=4 SV=1	1	2	2	2	13.3	13.3	13.3	17.216	158	158	0.0042155	2.0646	0.78363	0.81046	23.873	2	0	Median	1.0425	0.94479	49.278	2	0	Median	1.4763	1.3556	34.55	2	0	Median	78434000	29421000	17769000	31243000				486	3075;12975	True;True	3292;13938	4969;20778	7762;33061;33062	7762;33062
C3K1A3	C3K1A3	6	6	6	>tr|C3K1A3|C3K1A3_PSEFS Putative pyridoxamine oxidase protein OS=Pseudomonas fluorescens (strain SBW25) GN=PFLU_4990 PE=4 SV=1	1	6	6	6	45.3	45.3	45.3	26.922	243	243	0	26.36	0.72742	0.74192	50.966	6	4	Median	0.52252	0.5079	47.691	6	4	Median	0.74512	0.71759	25.873	6	4	Median	142030000	60015000	48277000	33739000				487	740;772;2926;6336;9076;14683	True;True;True;True;True;True	786;819;3137;6791;9669;15747	1129;1184;4767;10233;14452;23344	1873;1874;1955;7409;16171;22937;22938;37291	1874;1955;7409;16171;22938;37291
C3K1A7	C3K1A7	21	21	21	>tr|C3K1A7|C3K1A7_PSEFS Proline--tRNA ligase OS=Pseudomonas fluorescens (strain SBW25) GN=proS PE=3 SV=1	1	21	21	21	41.1	41.1	41.1	66.111	596	596	0	149.69	1.0004	1.0322	23.672	27	0	Median	1.1244	1.0268	33.898	26	0	Median	0.98379	0.93994	21.207	27	0	Median	4564100000	1490500000	1568800000	1504800000				488	173;1965;2219;2519;3618;3624;3764;4217;4258;4916;5010;7491;8092;9114;10168;10579;10912;12316;12736;14202;14432	True;True;True;True;True;True;True;True;True;True;True;True;True;True;True;True;True;True;True;True;True	182;183;2113;2380;2381;2705;3880;3881;3887;4036;4037;4525;4569;5264;5366;8002;8003;8629;9708;10957;11392;11741;13235;13685;15235;15477	256;257;258;259;3039;3494;3495;3496;3497;4066;5814;5815;5825;5826;6033;6034;6035;6788;6850;7876;7877;8028;12079;12080;12081;12082;12938;14515;16499;16500;17115;17594;19771;20413;22629;22630;22994	436;437;438;439;440;441;442;443;5022;5643;5644;5645;5646;6391;6392;6393;6394;9180;9181;9182;9183;9193;9194;9195;9196;9528;9529;9530;9531;9532;9533;10705;10706;10707;10801;10802;12430;12431;12432;12433;12434;12435;12436;12706;19155;19156;19157;19158;19159;19160;19161;20530;20531;20532;20533;23033;23034;23035;26065;26066;27033;27034;27035;27790;31337;32443;32444;32445;36109;36110;36111;36112;36711;…	437;5022;5645;6392;9182;9193;9532;10705;10802;12436;12706;19160;20531;23034;26065;27033;27790;31337;32445;36109;36712
C3K1A8	C3K1A8	2	2	2	>tr|C3K1A8|C3K1A8_PSEFS Putative lipoprotein OS=Pseudomonas fluorescens (strain SBW25) GN=PFLU_4995 PE=4 SV=1	1	2	2	2	8.8	8.8	8.8	35.761	317	317	0	9.2964	1.1878	1.1985	53.247	2	0	Median	NaN	NaN	NaN	1	0	Median	1.033	0.98576	19.521	2	0	Median	69404000	21257000	24318000	23828000				489	1462;9737	True;True	1576;10486	2254;15712	3761;3762;3763;24921	3762;24921
C3K1B0	C3K1B0	4	4	4	>tr|C3K1B0|C3K1B0_PSEFS Putative transmembrane acid tolerance protein OS=Pseudomonas fluorescens (strain SBW25) GN=PFLU_4997 PE=4 SV=1	1	4	4	4	6.2	6.2	6.2	96.551	880	880	0	11.265	1.1765	1.2179	30.367	3	2	Median	1.6563	1.3879	10.584	3	2	Plateau	1.0437	1.0293	42.001	3	2	Median	62372000	17603000	23023000	21747000				490	420;6549;7728;13558	True;True;True;True	444;7017;8249;14552	640;10557;10558;12416;21660	1065;1066;16706;16707;19672;34531	1066;16706;19672;34531
C3K1B1	C3K1B1	6	6	6	>tr|C3K1B1|C3K1B1_PSEFS Putative acid tolerance protein OS=Pseudomonas fluorescens (strain SBW25) GN=PFLU_4998 PE=4 SV=1	1	6	6	6	18.2	18.2	18.2	46.706	428	428	0	39.431	0.86879	0.88913	36.443	4	0	Median	1.2574	1.1364	42.478	4	0	Median	1.5154	1.3929	19.081	4	0	Median	342410000	105720000	87169000	149520000				491	1436;1671;2538;5263;6366;9109	True;True;True;True;True;True	1546;1797;2724;5658;6826;9703	2213;2214;2581;4099;8429;8430;10280;14508;14509	3692;3693;4293;6440;13415;13416;13417;13418;13419;16249;23025;23026	3692;4293;6440;13418;16249;23025
C3K1B3	C3K1B3	3	3	3	>tr|C3K1B3|C3K1B3_PSEFS Uncharacterized protein OS=Pseudomonas fluorescens (strain SBW25) GN=PFLU_5000 PE=4 SV=1	1	3	3	3	21.7	21.7	21.7	20.738	180	180	0	18.26	0.78016	0.77803	58.929	3	2	Median	0.66497	0.66975	142.58	3	2	Median	0.94317	0.91106	97.748	3	2	Median	107140000	37508000	38100000	31531000				492	5141;10140;14315	True;True;True	5506;10926;15351	8211;16434;16435;16436;16437;22801	13045;25984;25985;25986;25987;36394	13045;25984;36394
C3K1B4	C3K1B4	2	2	2	>tr|C3K1B4|C3K1B4_PSEFS Putative transferase OS=Pseudomonas fluorescens (strain SBW25) GN=PFLU_5001 PE=4 SV=1	1	2	2	2	8.5	8.5	8.5	43.382	399	399	0	4.6753	1.226	1.2603	42.23	2	1	Median	1.0941	1.137	33.947	2	1	Median	1.0433	1.0556	11.467	2	1	Median	45958000	10780000	17218000	17960000				493	7987;12276	True;True	8519;13190	12772;12773;19704	20253;20254;31228;31229	20253;31229
C3K1B7	C3K1B7	17	17	17	>tr|C3K1B7|C3K1B7_PSEFS Threonine synthase OS=Pseudomonas fluorescens (strain SBW25) GN=thrC PE=4 SV=1	1	17	17	17	43.1	43.1	43.1	51.925	469	469	0	111.12	0.9822	1.0357	9.6857	11	0	Median	1.0344	0.92727	28.401	11	0	Median	0.8554	0.82896	20.783	11	0	Median	2545300000	833580000	918620000	793140000				494	983;984;1812;2031;2214;4199;5710;6494;8323;8356;9791;9974;10059;11479;11480;13861;14280	True;True;True;True;True;True;True;True;True;True;True;True;True;True;True;True;True	1044;1045;1952;2182;2375;4503;4504;6132;6960;8866;8902;10545;10546;10739;10838;12335;12336;14878;15316	1507;1508;2800;3162;3163;3164;3485;6759;6760;6761;9148;10474;13317;13318;13369;15810;15811;15812;15813;16138;16301;18488;18489;18490;22131;22132;22746;22747	2524;2525;2526;4640;4641;5185;5186;5187;5629;5630;5631;10661;10662;10663;14580;16573;16574;16575;21090;21091;21162;21163;21164;25050;25051;25052;25053;25509;25510;25773;25774;29225;29226;29227;35274;35275;36312;36313;36314;36315	2525;2526;4640;5186;5631;10662;14580;16574;21090;21164;25053;25510;25774;29225;29227;35275;36313
C3K1C3	C3K1C3	1	1	1	>tr|C3K1C3|C3K1C3_PSEFS Putative exported protein OS=Pseudomonas fluorescens (strain SBW25) GN=PFLU_6095 PE=4 SV=1	1	1	1	1	7.5	7.5	7.5	18.55	173	173	0	5.8065	NaN	NaN	NaN	1	1	Median	NaN	NaN	NaN	1	1	Median	NaN	NaN	NaN	1	1	Median	34480000	11777000	12866000	9836900				495	1424	TRUE	1533	2192	3658	3658
C3K1C5	C3K1C5	13	13	13	>tr|C3K1C5|C3K1C5_PSEFS Putative cyclopropane-fatty-acyl-phospholipid synthase OS=Pseudomonas fluorescens (strain SBW25) GN=PFLU_6097 PE=4 SV=1	1	13	13	13	50.8	50.8	50.8	44.349	394	394	0	160.55	1.0899	1.1013	24.32	12	0	Median	1.2942	1.2254	27.176	12	0	Median	1.1907	1.0938	16.771	12	0	Median	2311100000	713290000	785670000	812110000				496	388;2516;2610;3085;4485;7688;8777;9257;9476;12543;13091;13284;14328	True;True;True;True;True;True;True;True;True;True;True;True;True	410;2702;2806;3302;3303;4808;8206;8207;9355;9861;10145;13479;14063;14262;15368	584;4062;4233;4234;4235;4236;4982;4983;4984;4985;4986;7213;7214;12356;12357;12358;12359;12360;13998;13999;14733;15164;15165;20131;20969;21230;22832	976;6387;6621;6622;6623;6624;6625;6626;6627;6628;6629;7784;7785;7786;7787;7788;7789;11344;11345;19576;19577;19578;19579;19580;19581;19582;22185;22186;22187;22188;22189;23407;24103;24104;24105;24106;31948;33393;33805;33806;33807;36439	976;6387;6623;7788;11345;19582;22186;23407;24106;31948;33393;33807;36439
C3K1D4	C3K1D4	9	9	9	>tr|C3K1D4|C3K1D4_PSEFS Uncharacterized protein OS=Pseudomonas fluorescens (strain SBW25) GN=PFLU_6106 PE=4 SV=1	1	9	9	9	20.2	20.2	20.2	64.773	584	584	0	54.277	0.84186	0.87806	20.976	7	0	Median	0.77517	0.78073	21.351	7	0	Median	0.98233	0.94783	10.477	7	0	Median	363760000	139580000	104550000	119630000				497	1208;1537;4080;5055;5226;7435;9322;13056;14205	True;True;True;True;True;True;True;True;True	1284;1658;4373;5414;5617;7945;9928;14024;15238	1827;2372;6521;8091;8367;11991;14816;14817;14818;20907;22635	3072;3955;10326;10327;10328;12829;13309;19022;19023;23535;23536;23537;33287;33288;36117;36118	3072;3955;10326;12829;13309;19022;23537;33288;36118
C3K1D7	C3K1D7	1	1	1	>tr|C3K1D7|C3K1D7_PSEFS Putative phospholipd biosynthesis-related protein OS=Pseudomonas fluorescens (strain SBW25) GN=PFLU_6109 PE=4 SV=1	1	1	1	1	5.3	5.3	5.3	22.902	206	206	0	5.0458	NaN	NaN	NaN	0	0	Median	NaN	NaN	NaN	0	0	Median	NaN	NaN	NaN	0	0	Median	0	0	0	0				498	2108	TRUE	2261	3299	5379	5379
C3K1D9	C3K1D9	3	3	3	>tr|C3K1D9|C3K1D9_PSEFS Uncharacterized protein OS=Pseudomonas fluorescens (strain SBW25) GN=PFLU_6111 PE=4 SV=1	1	3	3	3	2.3	2.3	2.3	211.78	1934	1934	0	4.6978	0.93655	1.0035	5.2573	2	2	Median	0.61958	0.68325	47.386	2	2	Median	0.66156	0.67623	52.507	2	2	Median	28254000	9415600	10287000	8551200				499	6204;11037;13895	True;True;True	6651;11868;14915	10042;17812;22182	15817;28098;35356	15817;28098;35356
C3K1E2	C3K1E2	25	25	25	>tr|C3K1E2|C3K1E2_PSEFS Glutamine--fructose-6-phosphate aminotransferase [isomerizing] OS=Pseudomonas fluorescens (strain SBW25) GN=glmS PE=3 SV=1	1	25	25	25	46.1	46.1	46.1	66.34	610	610	0	257.67	0.85362	0.86819	24.137	18	0	Median	1.1645	1.153	24.458	18	0	Median	1.3653	1.3054	20.811	18	0	Median	3339200000	1146100000	959990000	1233100000				500	1974;2467;3191;3223;3560;3589;4202;4203;4544;4857;5068;5443;5444;5630;5765;7905;8224;8935;9823;10162;10163;12956;12957;14061;14415	True;True;True;True;True;True;True;True;True;True;True;True;True;True;True;True;True;True;True;True;True;True;True;True;True	2122;2652;3419;3455;3816;3849;4509;4510;4511;4870;4871;5201;5427;5846;5847;6048;6188;8431;8432;8767;9519;10578;10949;10950;13919;13920;15089;15460	3058;3960;3961;3962;5160;5161;5215;5729;5772;6769;6770;6771;6772;6773;7297;7298;7781;8109;8691;8692;8693;9000;9257;9258;9259;12651;12652;12653;12654;13160;14228;14229;15851;16479;16480;16481;16482;16483;16484;20747;20748;22430;22431;22971	5050;6264;6265;6266;8067;8068;8069;8070;8163;8164;9037;9038;9108;9109;9110;10677;10678;10679;10680;10681;11487;11488;11489;12276;12277;12859;12860;12861;13851;13852;13853;13854;13855;14370;14371;14372;14704;14705;14706;20054;20055;20056;20057;20859;22543;22544;22545;25126;26036;26037;26038;26039;26040;26041;33014;33015;33016;33017;33018;33019;35801;35802;35803;35804;36679;36680	5050;6265;8070;8164;9037;9109;10678;10679;11489;12276;12860;13851;13855;14372;14706;20057;20859;22544;25126;26037;26041;33014;33018;35804;36680
C3K1E3	C3K1E3	2	2	2	>tr|C3K1E3|C3K1E3_PSEFS Glucitol operon repressor OS=Pseudomonas fluorescens (strain SBW25) GN=srlR PE=4 SV=1	1	2	2	2	10.2	10.2	10.2	28.14	255	255	0	25.329	NaN	NaN	NaN	1	1	Median	NaN	NaN	NaN	1	1	Median	NaN	NaN	NaN	1	1	Median	17298000	1094500	9280600	6922800				501	2435;5475	True;True	2619;5882	3908;3909;8746	6205;6206;13936	6205;13936
C3K1E4	C3K1E4	9	9	9	>sp|C3K1E4|GLMU_PSEFS Bifunctional protein GlmU OS=Pseudomonas fluorescens (strain SBW25) GN=glmU PE=3 SV=1	1	9	9	9	28.4	28.4	28.4	48.72	455	455	0	83.395	1.0494	1.0488	19.767	5	0	Median	1.1284	1.1169	25.363	5	0	Median	1.0615	1.0378	9.5427	5	0	Median	817260000	258630000	267330000	291300000				502	625;754;878;5936;6383;7271;10486;11644;13528	True;True;True;True;True;True;True;True;True	661;801;932;6371;6843;7774;11291;12525;14521	950;1155;1156;1349;1350;9647;10300;11758;16966;18770;18771;21610;21611;21612;21613	1583;1584;1910;1911;2242;2243;2244;2245;15165;15166;16287;18643;18644;18645;26798;29663;29664;34448;34449;34450;34451	1583;1911;2243;15166;16287;18643;26798;29663;34448
C3K1E5	C3K1E5	4	4	4	>sp|C3K1E5|ATPE_PSEFS ATP synthase epsilon chain OS=Pseudomonas fluorescens (strain SBW25) GN=atpC PE=3 SV=1	1	4	4	4	31.2	31.2	31.2	14.567	138	138	0	68.633	0.80058	0.83336	21.566	3	0	Median	0.74626	0.72929	22.779	3	0	Median	0.98772	0.9139	2.7123	3	0	Median	957790000	345680000	308060000	304040000				503	570;4465;7326;13607	True;True;True;True	602;4788;7833;14601	868;7185;11848;21741	1448;1449;1450;11293;11294;18791;18792;18793;34648	1450;11293;18793;34648
C3K1E6	C3K1E6	28	28	28	>sp|C3K1E6|ATPB_PSEFS ATP synthase subunit beta OS=Pseudomonas fluorescens (strain SBW25) GN=atpD PE=3 SV=1	1	28	28	28	75.8	75.8	75.8	49.49	458	458	0	323.31	0.9976	1.069	30.226	46	0	Median	1.0944	1.1373	39.733	46	0	Median	1.173	1.114	22.639	46	0	Median	33596000000	10351000000	10552000000	12693000000				504	2364;2381;2382;2703;2712;3112;3113;3339;4179;4257;5033;5572;6585;9556;9828;10506;12323;12324;12706;12846;13014;13020;13381;13484;13987;14448;14928;14976	True;True;True;True;True;True;True;True;True;True;True;True;True;True;True;True;True;True;True;True;True;True;True;True;True;True;True;True	2543;2561;2562;2563;2902;2912;3333;3334;3335;3578;4476;4568;5389;5985;7056;7057;10259;10260;10261;10584;11311;13243;13244;13245;13246;13653;13803;13804;13977;13978;13984;13985;14367;14475;15011;15494;16004;16055	3767;3768;3769;3770;3801;3802;3803;3804;3805;3806;3807;3808;4389;4404;5030;5031;5032;5033;5034;5035;5036;5399;6715;6716;6847;6848;6849;8057;8058;8059;8904;8905;10612;10613;10614;15351;15352;15353;15354;15355;15857;15858;15859;16997;19783;19784;19785;19786;19787;19788;19789;20371;20372;20591;20592;20593;20830;20831;20838;20839;20840;20841;20842;20843;20844;20845;21390;21550;22319;22320;23019;23020…	6011;6012;6013;6014;6015;6016;6057;6058;6059;6060;6061;6062;6063;6064;6065;6066;6854;6855;6856;6857;6858;6887;6888;6889;7853;7854;7855;7856;7857;7858;7859;7860;7861;7862;7863;7864;7865;8481;10597;10598;10599;10600;10796;10797;10798;10799;10800;12772;12773;12774;12775;12776;12777;12778;12779;12780;12781;14187;14188;16805;16806;16807;16808;16809;16810;16811;16812;24359;24360;24361;24362;24363;24364…	6012;6058;6064;6856;6888;7861;7863;8481;10598;10797;12773;14187;16806;24363;25138;26847;31357;31367;32384;32767;33150;33163;34082;34357;35627;36760;37885;38005
C3K1E7	C3K1E7	14	14	14	>sp|C3K1E7|ATPG_PSEFS ATP synthase gamma chain OS=Pseudomonas fluorescens (strain SBW25) GN=atpG PE=3 SV=1	1	14	14	14	70.6	70.6	70.6	31.394	286	286	0	269.83	0.94556	0.98439	36.224	9	0	Median	1.1925	1.1837	48.39	9	0	Median	1.1708	1.0797	31.3	9	0	Median	6908700000	2147800000	2286800000	2474100000				505	3349;4086;5023;5778;5863;8959;9328;9712;9777;10219;10790;13435;13853;14956	True;True;True;True;True;True;True;True;True;True;True;True;True;True	3588;3589;4379;5379;6201;6291;9545;9934;10459;10531;11011;11613;14423;14869;16035	5410;5411;5412;5413;6528;6529;6530;6531;6532;8045;9285;9286;9287;9480;14265;14827;15670;15671;15785;16569;17405;17406;21465;22119;23753;23754	8499;8500;8501;8502;10338;10339;10340;10341;10342;12745;12746;12747;14738;14739;14740;14961;22610;22611;23549;23550;24858;24859;24860;24861;25021;25022;26171;27503;27504;27505;27506;34207;35259;37955;37956;37957;37958;37959	8502;10339;12746;14739;14961;22611;23550;24859;25022;26171;27503;34207;35259;37959
C3K1E8	C3K1E8	29	29	29	>sp|C3K1E8|ATPA_PSEFS ATP synthase subunit alpha OS=Pseudomonas fluorescens (strain SBW25) GN=atpA PE=3 SV=1	1	29	29	29	56.8	56.8	56.8	55.278	514	514	0	323.31	0.93656	0.99544	16.598	36	0	Median	0.96441	1.0023	25.393	37	0	Median	1.0991	1.0227	23.731	37	0	Median	33511000000	10589000000	10658000000	12264000000				506	1714;2341;2647;2955;3252;3253;3331;4342;4590;4765;5284;6121;6503;7209;9580;9753;10062;10466;10731;10832;11874;12035;12037;13035;13355;13408;14060;14217;14218	True;True;True;True;True;True;True;True;True;True;True;True;True;True;True;True;True;True;True;True;True;True;True;True;True;True;True;True;True	1847;1848;2517;2518;2844;3166;3486;3487;3570;4658;4918;4919;5102;5679;6566;6970;7711;10292;10293;10505;10841;11271;11553;11658;12763;12935;12937;14000;14336;14396;15088;15250;15251	2656;2657;3722;3723;4302;4303;4304;4804;4805;5262;5263;5264;5265;5266;5388;6995;6996;6997;7375;7376;7377;7378;7379;7640;8460;9925;9926;10489;11653;11654;15401;15402;15403;15743;15744;15745;16304;16938;16939;17333;17334;17461;17462;17463;17464;17465;17466;17467;17468;19102;19335;19336;19339;19340;20873;21343;21426;21427;22428;22429;22652;22653;22654	4414;4415;4416;4417;4418;4419;5952;5953;5954;5955;6732;6733;6734;7492;7493;7494;7495;7496;7497;7498;8240;8241;8242;8243;8244;8245;8246;8460;8461;11003;11004;11005;11613;11614;11615;11616;11617;11618;11619;11620;12047;12048;12049;12050;12051;12052;13476;13477;13478;15625;15626;15627;15628;15629;15630;15631;16594;16595;16596;16597;16598;16599;18492;18493;18494;18495;18496;18497;24434;24435;24436;24…	4418;5955;6734;7497;8240;8243;8461;11003;11615;12051;13478;15631;16599;18493;24436;24963;25777;26758;27375;27597;30215;30620;30629;33226;33993;34137;35800;36151;36156
C3K1E9	C3K1E9	3	3	3	>sp|C3K1E9|ATPD_PSEFS ATP synthase subunit delta OS=Pseudomonas fluorescens (strain SBW25) GN=atpH PE=3 SV=1	1	3	3	3	19.1	19.1	19.1	19.258	178	178	0	20.586	0.96801	1.014	25.35	3	0	Median	1.0059	0.97739	73.059	3	0	Median	1.3104	1.1525	82.532	3	0	Median	1040600000	335770000	325130000	379660000				507	188;411;575	True;True;True	198;434;607	277;278;279;624;875	473;474;475;476;477;1037;1038;1459;1460	473;1037;1460
C3K1F0	C3K1F0	10	10	10	>tr|C3K1F0|C3K1F0_PSEFS ATP synthase subunit b OS=Pseudomonas fluorescens (strain SBW25) GN=atpF PE=3 SV=1	1	10	10	10	64.1	64.1	64.1	16.842	156	156	0	105.79	0.93363	1.0099	10.417	9	0	Median	0.95174	1.0147	13.105	9	0	Median	1.097	1.0728	11.746	9	0	Median	7041200000	2225300000	2548100000	2267800000				508	1396;1443;1501;2453;4422;5244;5960;6509;7071;10913	True;True;True;True;True;True;True;True;True;True	1504;1553;1618;2638;4740;5636;6396;6976;7565;11742	2153;2223;2315;2316;3940;3941;3942;7116;7117;7118;7119;8393;9688;10498;10499;10500;10501;11373;11374;17595;17596;17597	3599;3600;3601;3602;3706;3707;3708;3709;3850;3851;3852;3853;3854;3855;6240;6241;6242;11176;11177;11178;11179;11180;11181;11182;11183;13351;15223;15224;16611;16612;16613;16614;16615;16616;16617;16618;18087;18088;18089;18090;27791;27792;27793;27794	3600;3707;3850;6242;11183;13351;15224;16613;18088;27792
C3K1F1	C3K1F1	2	2	2	>sp|C3K1F1|ATPL_PSEFS ATP synthase subunit c OS=Pseudomonas fluorescens (strain SBW25) GN=atpE PE=3 SV=1	1	2	2	2	21.2	21.2	21.2	8.6084	85	85	0	8.8973	0.96868	0.99207	0.87354	2	1	Median	0.64884	0.61162	36.368	2	1	Median	0.66687	0.63076	33.569	2	1	Median	263590000	79085000	100690000	83817000				509	4140;10654	True;True	4435;11473	6643;17223	10497;10498;10499;27194	10498;27194
C3K1F2	C3K1F2	2	2	2	>sp|C3K1F2|ATP6_PSEFS ATP synthase subunit a OS=Pseudomonas fluorescens (strain SBW25) GN=atpB PE=3 SV=1	1	2	2	2	18.3	18.3	18.3	31.646	289	289	0	45.167	0.95455	1.0072	16.497	5	3	Median	0.91815	0.95806	32.409	5	3	Median	1.2702	1.2361	22.514	5	3	Linear	683990000	200760000	234790000	248430000				510	441;4926	True;True	466;5274	667;668;7896;7897;7898	1110;1111;1112;1113;1114;12472;12473;12474;12475;12476	1112;12474
C3K1F4	C3K1F4	10	10	10	>tr|C3K1F4|C3K1F4_PSEFS Putative chromosome partitioning protein ParB OS=Pseudomonas fluorescens (strain SBW25) GN=PFLU_6126 PE=3 SV=1	1	10	10	10	44.1	44.1	44.1	31.98	290	290	0	55.719	0.78499	0.79249	29.768	6	0	Median	0.80476	0.75553	35.199	6	0	Median	1.0205	0.9584	23.861	6	0	Median	572280000	218080000	181350000	172860000				511	1074;1425;2975;3916;5024;8010;8091;8783;10746;14191	True;True;True;True;True;True;True;True;True;True	1141;1534;3186;4195;5380;8543;8628;9361;11568;15224	1635;2193;4828;4829;4830;6271;8046;12808;12936;12937;14006;14007;14008;14009;17351;22618	2755;2756;3659;7536;7537;7538;7539;7540;9944;9945;12748;12749;20314;20315;20528;20529;22201;22202;22203;22204;22205;22206;27403;36084	2756;3659;7538;9945;12749;20314;20529;22205;27403;36084
C3K1F5	C3K1F5	4	4	4	>tr|C3K1F5|C3K1F5_PSEFS Putative chromosome partitioning protein OS=Pseudomonas fluorescens (strain SBW25) GN=parA PE=4 SV=1	1	4	4	4	20.4	20.4	20.4	29.066	265	265	0	23.612	1.2893	1.2877	23.962	5	0	Median	1.0513	1.0153	47.684	5	0	Median	0.98694	0.93404	19.634	5	0	Median	227220000	65421000	77395000	84408000				512	3156;5971;7332;13267	True;True;True;True	3381;6407;7839;14244	5096;9708;9709;11855;21210	7962;15262;15263;15264;15265;18803;18804;18805;18806;33772	7962;15264;18806;33772
C3K1F6	C3K1F6	2	2	2	>tr|C3K1F6|C3K1F6_PSEFS Ribosomal RNA small subunit methyltransferase G OS=Pseudomonas fluorescens (strain SBW25) GN=gidB PE=3 SV=1	1	2	2	2	12.1	12.1	12.1	23.802	214	214	0.0019194	2.5035	0.8744	0.89717	15.15	2	1	Median	0.97952	0.92778	21.573	2	1	Median	1.171	1.0996	10.39	2	1	Median	48000000	19282000	13479000	15239000				513	7623;13211	True;True	8140;14188	12260;21137	19439;33653	19439;33653
C3K1F7	C3K1F7	6	6	6	>tr|C3K1F7|C3K1F7_PSEFS tRNA uridine 5-carboxymethylaminomethyl modification enzyme MnmG OS=Pseudomonas fluorescens (strain SBW25) GN=mnmG PE=3 SV=1	1	6	6	6	14.4	14.4	14.4	69.293	631	631	0	33.084	1.0079	0.99971	18.355	9	7	Median	0.75619	0.78685	19.528	9	7	Median	0.78158	0.71581	17.806	9	7	Median	279290000	97579000	100070000	81636000				514	1512;3316;11854;12299;12486;14607	True;True;True;True;True;True	1629;3554;12743;13216;13416;13417;15665	2333;5364;5365;19076;19738;20035;20036;20037;20038;23241	3887;8419;8420;30179;31290;31291;31802;31803;31804;31805;37111;37112;37113	3887;8419;30179;31291;31802;37111
C3K1G2	C3K1G2	10	10	10	>sp|C3K1G2|YIDC_PSEFS Membrane protein insertase YidC OS=Pseudomonas fluorescens (strain SBW25) GN=yidC PE=3 SV=1	1	10	10	10	25.5	25.5	25.5	62.016	560	560	0	118.48	1.1753	1.1741	17.996	7	0	Median	1.2179	1.1773	10.05	7	0	Median	1.0524	1.0347	10.946	7	0	Median	1092800000	332350000	368620000	391780000				515	440;1625;2685;4288;7004;8610;12134;12897;12902;14199	True;True;True;True;True;True;True;True;True;True	465;1750;2884;4600;7495;9182;13038;13858;13863;15232	666;2499;4360;4361;6896;11248;11249;13775;13776;19471;19472;19473;20664;20669;22626	1107;1108;1109;4146;4147;4148;6815;6816;6817;6818;10864;10865;10866;17885;17886;21810;21811;30840;30841;30842;30843;30844;32886;32887;32893;32894;32895;36103;36104	1107;4148;6818;10865;17885;21810;30842;32887;32894;36104
C3K1G4	C3K1G4	1	1	1	>sp|C3K1G4|RL34_PSEFS 50S ribosomal protein L34 OS=Pseudomonas fluorescens (strain SBW25) GN=rpmH PE=3 SV=1	1	1	1	1	18.2	18.2	18.2	5.067	44	44	0	5.8455	NaN	NaN	NaN	1	1	Median	NaN	NaN	NaN	1	1	Median	NaN	NaN	NaN	1	1	Median	353270000	132670000	120490000	100100000				516	12215	TRUE	13126	19602	31060	31060
C3K1G5	C3K1G5	8	8	8	>tr|C3K1G5|C3K1G5_PSEFS Homoserine dehydrogenase OS=Pseudomonas fluorescens (strain SBW25) GN=PFLU_5006 PE=3 SV=1	1	8	8	8	24.4	24.4	24.4	46.224	434	434	0	77.631	0.95943	1.001	9.1551	9	0	Median	0.87481	0.81595	12.775	9	0	Median	0.952	0.88215	10.503	9	0	Median	1299300000	446280000	456510000	396500000				517	1037;4915;4956;6666;9054;11828;13370;13454	True;True;True;True;True;True;True;True	1101;5263;5305;5306;7146;9647;12716;14354;14442	1586;7875;7939;7940;10720;14417;14418;19035;21372;21373;21496	2667;2668;2669;12428;12429;12545;12546;17011;22874;22875;22876;22877;22878;30118;30119;34040;34041;34042;34043;34044;34251;34252;34253	2668;12428;12545;17011;22875;30119;34041;34252
C3K1G6	C3K1G6	1	1	1	>tr|C3K1G6|C3K1G6_PSEFS Protein disulfide isomerase II OS=Pseudomonas fluorescens (strain SBW25) GN=PFLU_5007 PE=4 SV=1	1	1	1	1	8.2	8.2	8.2	25.778	243	243	0	6.6056	0.69319	0.70798	21.54	4	4	Median	0.63659	0.66183	20.741	4	4	Median	0.97589	0.94006	8.5131	4	4	Median	171260000	68835000	50068000	52353000				518	8172	TRUE	8709	13069;13070;13071;13072;13073	20717;20718;20719;20720;20721	20718
C3K1G8	C3K1G8	6	6	6	>sp|C3K1G8|RL19_PSEFS 50S ribosomal protein L19 OS=Pseudomonas fluorescens (strain SBW25) GN=rplS PE=3 SV=1	1	6	6	6	62.9	62.9	62.9	12.969	116	116	0	65.124	1.0084	1.0623	19.873	10	0	Median	0.74405	0.75854	13.843	10	0	Median	0.82008	0.79391	17.348	10	0	Median	4538500000	1460400000	1600600000	1477400000				519	3213;5558;6421;7087;8716;12217	True;True;True;True;True;True	3445;5971;6882;6883;7581;9292;13128;13129	5198;5199;8883;10357;10358;10359;11409;13915;19604;19605;19606;19607;19608;19609;19610;19611	8128;8129;8130;8131;8132;8133;8134;8135;8136;8137;8138;14154;14155;16383;16384;16385;16386;16387;16388;16389;16390;16391;16392;16393;16394;16395;18137;18138;22064;22065;22066;22067;22068;22069;31062;31063;31064;31065;31066;31067;31068;31069;31070;31071;31072;31073;31074;31075;31076	8130;14155;16391;18137;22064;31063
C3K1H0	C3K1H0	2	2	2	>sp|C3K1H0|RIMM_PSEFS Ribosome maturation factor RimM OS=Pseudomonas fluorescens (strain SBW25) GN=rimM PE=3 SV=1	1	2	2	2	14.6	14.6	14.6	20.017	178	178	0	13.733	1.1027	1.1247	9.9738	4	3	Median	0.8568	0.817	24.467	4	3	Median	0.79936	0.74185	13.929	4	3	Median	216260000	75882000	76101000	64281000				520	8267;14388	True;True	8810;15432	13230;22924;22925;22926	20963;36595;36596;36597	20963;36597
C3K1H1	C3K1H1	5	5	5	>sp|C3K1H1|RS16_PSEFS 30S ribosomal protein S16 OS=Pseudomonas fluorescens (strain SBW25) GN=rpsP PE=3 SV=1	1	5	5	5	51.8	51.8	51.8	9.2074	83	83	0	40.212	1.1535	1.2064	11.935	9	0	Median	1.2231	1.1654	23.364	9	0	Median	1.0712	0.96013	11.429	9	0	Median	2367100000	712370000	794090000	860680000				521	2315;3533;7196;10969;13088	True;True;True;True;True	2488;3788;7698;11800;14060	3677;3678;5685;11633;11634;17687;17688;20964;20965;20966	5892;5893;5894;5895;5896;8966;8967;8968;18464;18465;18466;18467;18468;18469;27920;27921;27922;27923;27924;27925;33382;33383;33384;33385;33386;33387;33388;33389	5895;8968;18465;27920;33386
C3K1H2	C3K1H2	8	8	8	>tr|C3K1H2|C3K1H2_PSEFS Signal recognition particle protein OS=Pseudomonas fluorescens (strain SBW25) GN=ffh PE=3 SV=1	1	8	8	8	22.9	22.9	22.9	49.236	458	458	0	41.323	1.2039	1.2409	16.004	4	0	Median	0.88507	0.84877	44.441	4	0	Median	0.84483	0.78379	11.42	4	0	Median	728560000	230480000	277800000	220290000				522	487;4069;4729;6514;9346;9407;11131;11589	True;True;True;True;True;True;True;True	517;4362;5066;6981;9961;10048;11966;12454	741;742;743;744;6509;7585;7586;7587;10509;14882;14883;14884;15012;17961;18672	1231;1232;1233;1234;10304;11937;11938;11939;16627;23640;23641;23642;23840;28345;28346;28347;29508;29509;29510	1233;10304;11938;16627;23640;23840;28347;29510
C3K1H6	C3K1H6	14	14	14	>sp|C3K1H6|PURT_PSEFS Phosphoribosylglycinamide formyltransferase 2 OS=Pseudomonas fluorescens (strain SBW25) GN=purT PE=3 SV=1	1	14	14	14	41.5	41.5	41.5	42.353	393	393	0	69.465	0.97726	0.99854	21.336	9	0	Median	1.2125	1.1129	34.13	9	0	Median	1.1435	1.0343	17.812	9	0	Median	1463600000	554300000	460670000	448650000				523	843;1836;1859;3707;4621;5786;6349;7276;7794;8033;9437;11361;13731;14588	True;True;True;True;True;True;True;True;True;True;True;True;True;True	894;1977;2003;3976;4953;6210;6805;7779;8317;8569;10091;12209;14733;15644;15645	1289;2837;2877;5949;7431;9309;10249;11765;12499;12850;15081;18294;21920;21921;23216;23217	2145;4697;4767;4768;4769;9384;11694;11695;11696;11697;14763;16193;18664;18665;18666;19822;20381;23961;28928;34940;34941;37067;37068;37069;37070	2145;4697;4767;9384;11697;14763;16193;18664;19822;20381;23961;28928;34940;37069
C3K1H9	C3K1H9	4	4	4	>tr|C3K1H9|C3K1H9_PSEFS Conserved hypothetical hexapeptide repeat protein OS=Pseudomonas fluorescens (strain SBW25) GN=PFLU_5020 PE=4 SV=1	1	4	4	4	32.2	32.2	32.2	18.703	174	174	0	24.461	1.251	1.2609	71.994	6	4	Median	0.73802	0.76959	96.65	6	4	Median	0.53415	0.52275	65.306	6	4	Median	684220000	264430000	311250000	108550000				524	3209;4612;5711;13245	True;True;True;True	3439;3440;4943;6133;14222	5186;5187;5188;5189;7415;9149;21179	8110;8111;8112;8113;8114;11671;14581;33721;33722;33723	8113;11671;14581;33723
C3K1I0	C3K1I0	2	2	2	>tr|C3K1I0|C3K1I0_PSEFS Uncharacterized protein OS=Pseudomonas fluorescens (strain SBW25) GN=PFLU_5021 PE=4 SV=1	1	2	2	2	12.5	12.5	12.5	22.469	200	200	0	4.7814	1.4629	1.4864	12.594	2	1	Median	2.5846	2.3729	47.63	2	1	Median	1.7769	1.6304	33.892	2	1	Median	58335000	12232000	17263000	28840000				525	10887;11137	True;True	11714;11972	17549;17970	27723;28358	27723;28358
C3K1I5	C3K1I5	1	1	1	>tr|C3K1I5|C3K1I5_PSEFS Putative phosphosugar-binding protein OS=Pseudomonas fluorescens (strain SBW25) GN=PFLU_5026 PE=4 SV=1	1	1	1	1	3.6	3.6	3.6	35.839	336	336	0.0042135	2.0644	NaN	NaN	NaN	1	0	Median	NaN	NaN	NaN	1	0	Median	NaN	NaN	NaN	1	0	Median	18471000	8147000	4859700	5464400				526	13728	TRUE	14730	21917	34936	34936
C3K1J2	C3K1J2	29	29	29	>tr|C3K1J2|C3K1J2_PSEFS Phosphoribosylformylglycinamidine synthase OS=Pseudomonas fluorescens (strain SBW25) GN=purL PE=3 SV=1	1	29	29	29	26.4	26.4	26.4	140.62	1298	1298	0	219.06	0.91915	0.93379	21.693	24	0	Median	0.8712	0.82442	31.692	24	0	Median	0.98524	0.90925	26.613	24	0	Median	3248800000	1104800000	1077300000	1066600000				527	481;602;1754;2078;2571;2862;4029;4240;4531;4972;5474;5700;6250;7822;8348;8874;9340;9416;10756;10820;10835;11247;11502;12190;12373;13144;14136;14720;14966	True;True;True;True;True;True;True;True;True;True;True;True;True;True;True;True;True;True;True;True;True;True;True;True;True;True;True;True;True	511;636;1891;1892;2231;2766;3071;4320;4551;4856;5325;5881;6120;6699;8345;8894;9453;9951;9952;10062;11579;11644;11661;12088;12361;12362;13099;13296;14119;15165;15786;16045	734;918;2712;2713;3244;4170;4665;6453;6824;7274;7966;8744;8745;9114;10107;12538;13357;13358;14140;14855;14856;14857;14858;14859;14860;15039;17364;17444;17471;18129;18130;18524;18525;19565;19864;21046;21047;21048;22537;23392;23766	1223;1224;1530;1531;4516;4517;4518;4519;4520;4521;4522;4523;5297;5298;5299;6539;6540;6541;7257;7258;10216;10217;10218;10766;11453;11454;12588;12589;12590;13934;13935;14540;15927;19880;19881;19882;21147;21148;22401;22402;23601;23602;23603;23604;23605;23606;23889;27423;27562;27608;27609;27610;28657;28658;29280;29281;29282;29283;29284;30991;31489;31490;31491;33510;33511;33512;35963;35964;37388;37389…	1223;1530;4518;5299;6540;7258;10216;10766;11454;12590;13934;14540;15927;19881;21148;22402;23604;23889;27423;27562;27609;28657;29283;30991;31489;33511;35963;37388;37979
C3K1J3	C3K1J3	3	3	3	>tr|C3K1J3|C3K1J3_PSEFS Membrane-bound lytic murein transglycosylase F OS=Pseudomonas fluorescens (strain SBW25) GN=mltF PE=3 SV=1	1	3	3	3	6.2	6.2	6.2	54.582	486	486	0	4.1554	1.1054	1.0968	34.366	3	1	Median	1.3553	1.3822	27.971	3	1	Median	0.97988	0.90873	48.677	3	1	Median	56135000	16454000	20843000	18838000				528	3758;4816;12391	True;True;True	4030;5156;13314	6022;7717;19895	9511;9512;12162;31542	9511;12162;31542
C3K1J4	C3K1J4	12	12	12	>tr|C3K1J4|C3K1J4_PSEFS Putative multiphosphoryl transfer protein OS=Pseudomonas fluorescens (strain SBW25) GN=PFLU_5037 PE=3 SV=1	1	12	12	12	19.8	19.8	19.8	88.348	838	838	0	50.014	0.92638	0.90985	31.872	5	0	Median	1.0384	0.92841	24.547	5	0	Median	1.1878	1.2002	18.106	5	0	Median	677600000	224520000	209830000	243260000				529	37;231;839;845;2736;4627;5090;7498;7843;8166;11188;12418	True;True;True;True;True;True;True;True;True;True;True;True	39;244;889;896;2938;4959;5450;8010;8368;8703;12029;13343;13344	52;344;1284;1291;1292;4449;7440;8141;12091;12569;12570;13060;18049;18050;18051;19937;19938	81;575;2134;2149;2150;2151;6951;11708;11709;12927;19176;19177;19178;19931;19932;19933;20707;28508;28509;28510;31613;31614;31615	81;575;2134;2149;6951;11708;12927;19177;19933;20707;28510;31615
C3K1J5	C3K1J5	5	5	5	>tr|C3K1J5|C3K1J5_PSEFS Maltoporin OS=Pseudomonas fluorescens (strain SBW25) GN=PFLU_5038 PE=3 SV=1	1	5	5	5	22.2	22.2	22.2	44.937	406	406	0	23.488	1.5523	1.5248	30.488	4	3	Median	1.9641	1.8548	41.711	4	3	Median	1.285	1.2374	20.16	4	3	Median	139500000	35150000	47838000	56508000				530	139;1731;3797;7993;9227	True;True;True;True;True	148;1865;4071;8525;9830	207;2679;6077;12782;14686	359;4459;9602;20266;23327	359;4459;9602;20266;23327
C3K1J6	C3K1J6	15	15	15	>tr|C3K1J6|C3K1J6_PSEFS Trehalose-6-phosphate hydrolase OS=Pseudomonas fluorescens (strain SBW25) GN=PFLU_5039 PE=4 SV=1	1	15	15	15	38.7	38.7	38.7	63.249	548	548	0	67.783	1.1722	1.1858	16.234	8	0	Median	1.2195	1.1703	21.499	8	0	Median	1.0309	0.97319	17.255	8	0	Median	1232100000	348590000	399530000	484020000				531	264;2083;2745;3090;3397;3655;5730;7658;7659;8404;10501;11239;11240;12286;13176	True;True;True;True;True;True;True;True;True;True;True;True;True;True;True	277;2236;2947;3309;3641;3919;3920;6152;8176;8177;8951;11306;12080;12081;13202;14153	384;3251;3252;4464;4996;5488;5870;5871;9183;12312;12313;13449;16984;16985;16986;18118;18119;18120;19722;21091	655;656;657;5307;5308;6969;7805;8625;9260;9261;14619;19515;19516;19517;21284;26824;26825;26826;26827;26828;28637;28638;28639;31262;31263;31264;33591;33592	656;5307;6969;7805;8625;9260;14619;19516;19517;21284;26825;28638;28639;31262;33592
C3K1J7	C3K1J7	2	2	2	>tr|C3K1J7|C3K1J7_PSEFS PTS system, sucrose-specific IIBC component OS=Pseudomonas fluorescens (strain SBW25) GN=PFLU_5040 PE=4 SV=1	1	2	2	2	8.8	8.8	8.8	51.299	480	480	0	26.868	1.0579	1.084	15.488	2	1	Median	1.0559	0.92743	50.815	2	1	Median	1.0155	0.92859	35.882	2	1	Median	127580000	39072000	41755000	46749000				532	3197;7425	True;True	3425;7935	5167;11980	8080;8081;19001	8081;19001
C3K1K0	C3K1K0	26	26	26	>sp|C3K1K0|GUAA_PSEFS GMP synthase [glutamine-hydrolyzing] OS=Pseudomonas fluorescens (strain SBW25) GN=guaA PE=3 SV=1	1	26	26	26	54.9	54.9	54.9	58.434	525	525	0	190.93	1.112	1.1539	22.648	25	0	Median	1.159	1.1436	24.959	25	0	Median	1.161	1.0664	19.432	25	0	Median	4028800000	1268400000	1301400000	1459000000				533	277;808;1285;1286;1738;3189;3302;3722;5530;5864;5965;6424;7011;7965;9124;9543;10860;10861;12202;12203;14097;14195;14407;14602;14777;15003	True;True;True;True;True;True;True;True;True;True;True;True;True;True;True;True;True;True;True;True;True;True;True;True;True;True	291;856;1388;1389;1872;1873;3416;3417;3540;3992;5939;6292;6401;6886;7503;8496;8497;9718;10245;11686;11687;13113;13114;15125;15228;15452;15660;15843;16082	404;1236;1237;1977;1978;2689;2690;5156;5157;5347;5971;8843;9481;9696;10362;11266;12738;12739;14528;15334;17505;17506;19583;19584;22484;22485;22486;22622;22957;22958;23236;23476;23477;23813	691;692;693;2057;2058;2059;2060;2061;3307;3308;3309;3310;3311;4474;4475;4476;4477;8060;8061;8378;9416;14071;14072;14073;14962;15236;15237;15238;16399;16400;16401;17909;17910;20206;20207;20208;20209;23059;24329;27662;27663;27664;31027;31028;31029;31030;31031;31032;35879;35880;35881;36091;36092;36093;36094;36657;36658;36659;36660;37100;37101;37102;37510;37511;37512;37513;38063;38064;38065;38066	692;2060;3307;3311;4474;8060;8378;9416;14072;14962;15237;16400;17910;20209;23059;24329;27663;27664;31027;31031;35880;36094;36658;37101;37511;38064
C3K1K1	C3K1K1	17	17	17	>tr|C3K1K1|C3K1K1_PSEFS Inosine-5-monophosphate dehydrogenase OS=Pseudomonas fluorescens (strain SBW25) GN=guaB PE=3 SV=1	1	17	17	17	47.9	47.9	47.9	51.96	489	489	0	191.46	0.989	0.99416	22.611	24	0	Median	1.1103	1.0965	29.015	24	0	Median	1.1236	1.0516	23.648	24	0	Median	4363700000	1442900000	1380700000	1540200000				534	920;2460;5198;5202;5449;6770;7410;8070;9194;9983;10631;11769;13317;13371;13724;14638;14687	True;True;True;True;True;True;True;True;True;True;True;True;True;True;True;True;True	978;2645;5573;5574;5575;5581;5582;5583;5853;5854;7253;7919;7920;8606;9793;10754;10755;11449;12654;12655;14296;14355;14726;15700;15751	1414;3950;3951;3952;8300;8301;8302;8303;8304;8312;8313;8314;8315;8316;8700;8701;10874;11955;11956;11957;12900;12901;14640;16166;16167;16168;17192;17193;18948;18949;21285;21374;21909;21910;23286;23349	2358;2359;2360;6251;6252;6253;13187;13188;13189;13190;13191;13192;13193;13194;13195;13196;13212;13213;13214;13215;13216;13217;13218;13219;13220;13221;13862;13863;13864;17274;18957;18958;18959;18960;18961;20472;20473;20474;23242;23243;25544;25545;25546;25547;25548;25549;27136;27137;27138;27139;27140;27141;27142;29965;29966;33906;33907;33908;34045;34046;34047;34928;34929;37190;37299;37300;37301	2358;6253;13195;13216;13863;17274;18960;20472;23242;25548;27137;29966;33908;34046;34928;37190;37299
C3K1K5	C3K1K5	4	4	4	>sp|C3K1K5|EX7L_PSEFS Exodeoxyribonuclease 7 large subunit OS=Pseudomonas fluorescens (strain SBW25) GN=xseA PE=3 SV=1	1	4	4	4	10.2	10.2	10.2	51.133	459	459	0	13.96	1.0373	1.061	41.304	4	2	Median	0.96999	0.91536	73.67	4	2	Median	0.89472	0.83648	42.211	4	2	Median	112550000	38546000	30998000	43010000				535	1386;2387;6313;7361	True;True;True;True	1493;2568;6767;7868	2134;3816;10202;11891	3566;3567;3568;3569;6076;16102;18854	3569;6076;16102;18854
C3K1K6	C3K1K6	2	2	2	>tr|C3K1K6|C3K1K6_PSEFS Uncharacterized protein OS=Pseudomonas fluorescens (strain SBW25) GN=PFLU_5049 PE=4 SV=1	1	2	2	2	9.5	9.5	9.5	29.498	273	273	0	3.2758	0.45018	0.45123	92.839	2	1	Median	0.42878	0.427	69.199	2	1	Median	0.94003	0.92769	29.789	2	1	Median	62981000	24651000	19531000	18800000				536	10008;11557	True;True	10785;12422	16215;18622	25623;29439	25623;29439
C3K1K7	C3K1K7	22	22	22	>sp|C3K1K7|LEU1_PSEFS 2-isopropylmalate synthase OS=Pseudomonas fluorescens (strain SBW25) GN=leuA PE=3 SV=1	1	22	22	22	45.6	45.6	45.6	62.035	559	559	0	238.57	1.2005	1.2194	18.656	19	0	Median	1.3834	1.3828	34.44	19	0	Median	1.2324	1.1375	14.291	19	0	Median	4990600000	1358700000	1707100000	1924800000				537	26;513;778;889;1006;2307;2701;3176;3641;3737;5323;5440;6859;6860;7255;11577;12372;12467;12532;13208;13380;14233	True;True;True;True;True;True;True;True;True;True;True;True;True;True;True;True;True;True;True;True;True;True	26;543;826;944;1068;2479;2480;2900;3402;3904;4007;5721;5842;5843;7346;7347;7758;12442;13295;13397;13467;14185;14366;15267	32;33;34;776;1197;1368;1369;1535;3660;3661;3662;3663;3664;3665;4387;5132;5133;5854;5987;8515;8687;8688;11014;11015;11016;11017;11018;11731;11732;18654;19863;20011;20117;21132;21387;21388;21389;22678	58;59;60;1286;1287;1288;1289;1981;2282;2283;2284;2285;2286;2575;2576;5870;5871;5872;5873;5874;5875;5876;5877;6852;8022;8023;9237;9238;9440;13573;13842;13843;13844;13845;13846;17491;17492;17493;17494;17495;17496;17497;18600;18601;18602;18603;29485;31486;31487;31488;31762;31763;31922;31923;31924;33641;34075;34076;34077;34078;34079;36198;36199	58;1288;1981;2283;2575;5874;6852;8022;9237;9440;13573;13845;17491;17495;18602;29485;31488;31763;31924;33641;34076;36199
C3K1K8	C3K1K8	3	3	3	>tr|C3K1K8|C3K1K8_PSEFS Putative hydrolase OS=Pseudomonas fluorescens (strain SBW25) GN=PFLU_5051 PE=4 SV=1	1	3	3	3	11.5	11.5	11.5	31.542	279	279	0	12.004	0.9459	0.93271	14.152	3	2	Plateau	0.80657	0.73756	29.647	3	2	Median	0.87849	0.80412	31.709	3	2	Median	104900000	33626000	33480000	37789000				538	6700;10805;12709	True;True;True	7181;11629;13656	10766;17424;20375	17095;17096;17097;27536;32391	17097;27536;32391
C3K1K9	C3K1K9	2	2	2	>tr|C3K1K9|C3K1K9_PSEFS Putative aminotransferase OS=Pseudomonas fluorescens (strain SBW25) GN=PFLU_5052 PE=4 SV=1	1	2	2	2	8.4	8.4	8.4	42.231	382	382	0	8.4932	1.192	1.2459	39.43	3	2	Median	0.53868	0.50273	50.157	3	2	Median	0.89565	0.84159	42.618	3	2	Plateau	60387000	23280000	20624000	16484000				539	2457;3159	True;True	2642;3384	3946;3947;5100	6246;6247;7966;7967;7968;7969	6246;7969
C3K1L0	C3K1L0	6	6	6	>tr|C3K1L0|C3K1L0_PSEFS GTPase Der OS=Pseudomonas fluorescens (strain SBW25) GN=der PE=3 SV=1	1	6	6	6	15.4	15.4	15.4	55.342	493	493	0	18.029	1.1768	1.1668	33.237	3	0	Median	1.2606	1.1469	17.96	3	0	Median	1.0844	0.98761	47.807	3	0	Median	272400000	80289000	91142000	100970000				540	380;735;2103;9146;9634;14787	True;True;True;True;True;True	402;780;781;2256;9741;10364;10365;15853	573;1122;1123;3287;3288;3289;14564;15507;15508;15509;23494	961;1866;1867;5362;5363;5364;23120;23121;24600;24601;24602;37542	961;1866;5363;23120;24601;37542
C3K1L1	C3K1L1	8	8	8	>tr|C3K1L1|C3K1L1_PSEFS Outer membrane protein assembly factor BamB OS=Pseudomonas fluorescens (strain SBW25) GN=bamB PE=3 SV=1	1	8	8	8	26.6	26.6	26.6	40.889	383	383	0	97.688	1.0071	1.035	38.739	8	0	Median	1.2333	1.2474	28.732	8	0	Median	1.1132	1.0339	34.794	8	0	Median	1629700000	497320000	523910000	608520000				541	1491;4710;5468;7680;11843;12919;12997;14500	True;True;True;True;True;True;True;True	1606;1607;5047;5875;8198;12732;13881;13960;15549	2299;2300;7564;8737;8738;12347;19059;20692;20806;20807;23092;23093;23094	3825;3826;3827;3828;11898;11899;11900;13921;13922;13923;13924;13925;19558;19559;19560;30154;30155;32934;32935;33107;33108;36872;36873;36874;36875;36876	3828;11899;13923;19559;30154;32935;33107;36874
C3K1L2	C3K1L2	7	7	7	>tr|C3K1L2|C3K1L2_PSEFS Putative membrane protein OS=Pseudomonas fluorescens (strain SBW25) GN=PFLU_5055 PE=4 SV=1	1	7	7	7	44.1	44.1	44.1	22.721	213	213	0	46.74	1.1559	1.2202	19.988	5	0	Median	1.1427	0.97558	21.016	5	0	Median	1.0968	1.0651	10.044	5	0	Median	832200000	255830000	267530000	308840000				542	128;764;7477;8241;11776;11777;13072	True;True;True;True;True;True;True	136;811;7988;8784;12663;12664;14043	190;191;1173;12058;12059;13191;18960;18961;18962;20935	338;339;1936;1937;1938;19124;19125;20904;20905;29986;29987;29988;29989;29990;33330	339;1937;19125;20905;29987;29989;33330
C3K1L3	C3K1L3	14	14	14	>sp|C3K1L3|SYH_PSEFS Histidine--tRNA ligase OS=Pseudomonas fluorescens (strain SBW25) GN=hisS PE=3 SV=1	1	14	14	14	36.1	36.1	36.1	47.882	429	429	0	70.418	1.0091	1.0228	25.567	11	0	Median	0.92453	0.94789	20.061	11	0	Median	0.99153	0.96686	16.327	11	0	Median	1637300000	544580000	524790000	567880000				543	1780;5205;7543;7722;7883;8313;8760;9263;9271;9552;9670;11387;12817;14029	True;True;True;True;True;True;True;True;True;True;True;True;True;True	1918;5588;5589;8057;8242;8409;8856;9338;9867;9875;9876;10255;10414;12237;13773;15056	2745;8325;8326;8327;12154;12407;12622;13301;13979;14741;14751;14752;15345;15584;15585;15586;18336;20554;22384;22385	4570;13250;13251;13252;13253;13254;19263;19264;19657;20011;20012;21068;21069;21070;22158;23416;23417;23418;23437;23438;24348;24349;24723;24724;24725;24726;24727;28993;32698;32699;32700;35731;35732	4570;13252;19264;19657;20012;21068;22158;23418;23437;24349;24727;28993;32700;35732
C3K1L4	C3K1L4	17	17	17	>sp|C3K1L4|ISPG_PSEFS 4-hydroxy-3-methylbut-2-en-1-yl diphosphate synthase (flavodoxin) OS=Pseudomonas fluorescens (strain SBW25) GN=ispG PE=3 SV=1	1	17	17	17	49.1	49.1	49.1	39.684	369	369	0	74.485	1.0361	1.0658	30.934	11	0	Median	0.99604	0.96022	52.517	11	0	Median	1.003	0.92725	54.25	11	0	Median	1613700000	489710000	508500000	615480000				544	2890;3229;4955;6358;6621;6622;6726;7259;7668;8585;9031;10630;12559;12958;13943;14115;14701	True;True;True;True;True;True;True;True;True;True;True;True;True;True;True;True;True	3099;3461;5304;6818;7101;7102;7207;7762;8186;9155;9623;11448;13501;13921;14966;15143;15766	4709;4710;4711;5223;7938;10270;10667;10668;10669;10806;11738;12328;13739;14384;17190;17191;20160;20749;20750;22258;22507;23367;23368;23369	7322;7323;7324;8174;8175;8176;12542;12543;12544;16233;16899;16900;16901;17162;17163;17164;18612;19536;19537;21737;22821;22822;27134;27135;32002;33020;33021;35516;35517;35912;35913;37333;37334;37335;37336;37337;37338	7322;8175;12543;16233;16899;16900;17163;18612;19537;21737;22822;27134;32002;33021;35517;35912;37338
C3K1L5	C3K1L5	2	2	2	>tr|C3K1L5|C3K1L5_PSEFS Putative DNA-binding protein OS=Pseudomonas fluorescens (strain SBW25) GN=PFLU_5058 PE=4 SV=1	1	2	2	2	7.9	7.9	7.9	34.167	328	328	0	11.418	1.5876	1.62	16.863	3	2	Median	0.67893	0.6536	46.039	3	2	Median	0.42764	0.42895	57.184	3	2	Median	181160000	55059000	77529000	48574000				545	8603;13900	True;True	9175;14920	13766;13767;22188	21793;21794;35372	21793;35372
C3K1L7	C3K1L7	4	4	4	>sp|C3K1L7|RLMN_PSEFS Dual-specificity RNA methyltransferase RlmN OS=Pseudomonas fluorescens (strain SBW25) GN=rlmN PE=3 SV=1	1	4	4	4	15.2	15.2	15.2	42.368	382	382	0	10.305	1.1075	1.1464	62.757	2	2	Median	0.77334	0.74603	67.62	2	2	Median	0.69826	0.67322	5.1294	2	2	Median	47177000	15782000	20207000	11188000				546	3374;4244;5271;12576	True;True;True;True	3617;4555;5666;13518	5459;6831;8440;8441;20182	8567;10774;13438;13439;32038	8567;10774;13438;32038
C3K1L8	C3K1L8	7	7	7	>sp|C3K1L8|NDK_PSEFS Nucleoside diphosphate kinase OS=Pseudomonas fluorescens (strain SBW25) GN=ndk PE=3 SV=1	1	7	7	7	62.4	62.4	62.4	14.937	141	141	0	81.206	0.90039	0.98458	9.8964	6	0	Median	0.91966	0.91418	24.386	6	0	Median	1.0419	0.95006	13.861	6	0	Median	9960800000	3462700000	3454800000	3043300000				547	263;357;2846;3222;3371;10142;12218	True;True;True;True;True;True;True	276;377;3054;3454;3612;3613;10928;13130	381;382;383;539;540;4644;5211;5212;5213;5214;5452;5453;16440;16441;19612;19613;19614;19615;19616;19617	652;653;654;897;898;899;900;7218;7219;8159;8160;8161;8162;8555;8556;8557;8558;8559;25990;25991;25992;31077;31078;31079;31080;31081;31082;31083;31084;31085	652;897;7219;8162;8558;25990;31083
C3K1M0	C3K1M0	1	1	1	>tr|C3K1M0|C3K1M0_PSEFS Adrenodoxin family ferredoxin OS=Pseudomonas fluorescens (strain SBW25) GN=PFLU_5063 PE=4 SV=1	1	1	1	1	10.6	10.6	10.6	12.319	113	113	0.0037541	2.0793	NaN	NaN	NaN	1	0	Median	NaN	NaN	NaN	1	0	Median	NaN	NaN	NaN	1	0	Median	23948000	10177000	7035900	6735300				548	13412	TRUE	14400	21433	34150	34150
C3K1M1	C3K1M1	10	10	10	>sp|C3K1M1|HSCA_PSEFS Chaperone protein HscA homolog OS=Pseudomonas fluorescens (strain SBW25) GN=hscA PE=3 SV=1	1	10	10	10	21.1	21.1	21.1	65.936	620	620	0	35.79	1.192	1.1904	47.085	9	0	Median	1.3649	1.2619	22.68	9	0	Median	1.1168	1.0902	44.525	9	0	Median	534540000	173480000	159730000	201320000				549	1096;2158;4383;5423;7297;7387;8936;10535;11310;11694	True;True;True;True;True;True;True;True;True;True	1163;2316;4700;5825;7801;7894;9520;11341;12153;12577	1663;3391;7055;8666;11794;11924;14230;17041;18213;18840	2794;5495;11090;11091;13806;18708;18709;18710;18908;18909;22546;26922;28794;28795;28796;29789;29790;29791	2794;5495;11091;13806;18708;18909;22546;26922;28795;29790
C3K1M4	C3K1M4	1	1	1	>tr|C3K1M4|C3K1M4_PSEFS Iron-sulfur cluster assembly scaffold protein IscU OS=Pseudomonas fluorescens (strain SBW25) GN=PFLU_5067 PE=3 SV=1	1	1	1	1	8.6	8.6	8.6	13.714	128	128	0	3.1469	NaN	NaN	NaN	1	0	Median	NaN	NaN	NaN	1	0	Median	NaN	NaN	NaN	1	0	Median	52407000	11740000	24758000	15909000				550	13872	TRUE	14892	22149	35308;35309	35308
C3K1M5	C3K1M5	12	12	12	>sp|C3K1M5|ISCS_PSEFS Cysteine desulfurase IscS OS=Pseudomonas fluorescens (strain SBW25) GN=iscS PE=3 SV=1	1	12	12	12	39.4	39.4	39.4	44.494	404	404	0	63.236	1.2031	1.2576	35.319	10	0	Median	1.2048	1.192	36.832	10	0	Median	1.0735	1.0467	27.253	10	0	Median	931750000	256830000	322380000	352540000				551	2444;4348;4923;4947;6166;8683;9591;11334;11360;13001;13143;13792	True;True;True;True;True;True;True;True;True;True;True;True	2629;4664;5271;5295;6612;9257;10305;12179;12208;13964;14117;14118;14797	3928;3929;7003;7892;7893;7927;9989;13868;13869;15423;15424;18246;18293;20812;21043;21044;21045;22010	6225;6226;11014;11015;11016;12467;12468;12517;15734;21967;21968;21969;24473;24474;28848;28926;28927;33115;33505;33506;33507;33508;33509;35083;35084;35085	6226;11015;12468;12517;15734;21967;24473;28848;28926;33115;33505;35084
C3K1M7	C3K1M7	7	7	7	>tr|C3K1M7|C3K1M7_PSEFS Putative serine acetyltransferase OS=Pseudomonas fluorescens (strain SBW25) GN=PFLU_5070 PE=4 SV=1	1	7	7	7	36.8	36.8	36.8	27.975	261	261	0	19.288	1.0874	1.1338	50.396	10	9	Median	1.3004	1.2887	89.345	10	9	Median	1.0778	1.0379	80.144	10	9	Median	365270000	127450000	116910000	120910000				552	817;1811;6291;6451;8811;13694;14495	True;True;True;True;True;True;True	865;1951;6744;6916;9390;14694;15544	1247;1248;1249;2799;10171;10172;10408;14046;21869;23085	2075;2076;2077;4639;16051;16052;16478;22266;34858;36864	2075;4639;16051;16478;22266;34858;36864
C3K1M8	C3K1M8	2	2	2	>tr|C3K1M8|C3K1M8_PSEFS tRNA (cytidine/uridine-2-O-)-methyltransferase TrmJ OS=Pseudomonas fluorescens (strain SBW25) GN=trmJ PE=4 SV=1	1	2	2	2	7.4	7.4	7.4	28.362	256	256	0	4.7674	0.94207	0.98224	38.85	2	1	Median	1.0563	0.98517	23.702	2	1	Median	1.1025	1.0201	10.566	2	1	Median	51116000	18903000	14277000	17936000				553	9178;11287	True;True	9774;12129	14609;18181;18182	23193;28736;28737	23193;28737
C3K1M9	C3K1M9	8	8	8	>tr|C3K1M9|C3K1M9_PSEFS Inositol monophosphatase OS=Pseudomonas fluorescens (strain SBW25) GN=PFLU_5072 PE=4 SV=1	1	8	8	8	32.5	32.5	32.5	29.604	271	271	0	43.406	0.82006	0.85628	33.232	4	0	Median	0.8684	0.82925	30.779	4	0	Median	1.1886	1.0784	22.412	4	0	Median	856540000	297970000	271180000	287400000				554	548;1204;1792;5360;7647;7711;9577;11108	True;True;True;True;True;True;True;True	578;1280;1930;5761;8165;8230;10288;11942	827;828;1823;2767;8573;12296;12392;12393;15393;15394;15395;17932	1379;1380;3064;4603;4604;13657;19491;19492;19493;19632;19633;24426;24427;24428;28290;28291	1380;3064;4603;13657;19493;19632;24427;28291
C3K1N0	C3K1N0	4	4	4	>tr|C3K1N0|C3K1N0_PSEFS Uncharacterized protein OS=Pseudomonas fluorescens (strain SBW25) GN=PFLU_5073 PE=4 SV=1	1	4	4	4	26.7	26.7	26.7	18.666	180	180	0	21.323	1.8139	1.9018	17.115	5	4	Median	1.3627	1.4683	17.416	5	4	Median	0.75125	0.71021	12.287	5	4	Median	267450000	48885000	127270000	91300000				555	2006;7513;11318;14270	True;True;True;True	2155;8025;12162;15306	3115;3116;12111;12112;18225;18226;18227;22729	5124;5125;19205;19206;28813;28814;28815;28816;36290	5124;19205;28813;36290
C3K1N1	C3K1N1	2	2	2	>tr|C3K1N1|C3K1N1_PSEFS Protein-export membrane protein SecF OS=Pseudomonas fluorescens (strain SBW25) GN=secF PE=3 SV=1	1	2	2	2	8.6	8.6	8.6	33.117	304	304	0	10.518	1.2054	1.2028	13.669	2	0	Median	1.391	1.3219	0.8849	2	0	Median	1.0409	0.98412	4.919	2	0	Median	128360000	32863000	48446000	47050000				556	9549;12353	True;True	10252;13276	15342;19833	24339;24340;24341;31438;31439	24340;31439
C3K1N2	C3K1N2	16	16	16	>tr|C3K1N2|C3K1N2_PSEFS Protein translocase subunit SecD OS=Pseudomonas fluorescens (strain SBW25) GN=secD PE=3 SV=1	1	16	16	16	32.1	32.1	32.1	67.349	623	623	0	88.913	1.0544	1.0456	18.424	11	0	Median	1.0953	1.0225	26.594	11	0	Median	1.0985	0.99352	23.036	11	0	Median	1638500000	548940000	514070000	575470000				557	191;599;619;1175;1274;1663;3114;5076;6442;6773;6911;7141;7582;9782;11611;12335	True;True;True;True;True;True;True;True;True;True;True;True;True;True;True;True	201;633;654;655;1247;1375;1789;3336;5436;6906;7256;7399;7639;8097;10536;12481;13257	284;912;913;941;942;1767;1958;2570;5037;8121;10394;10395;10879;10880;10881;11094;11520;12205;15796;18708;19804;19805	482;1519;1520;1570;1571;2970;2971;3285;4274;4275;7866;12886;12887;12888;16455;16456;16457;16458;16459;17283;17284;17285;17645;17646;17647;18288;19336;25033;29565;29566;31398;31399	482;1519;1570;2970;3285;4275;7866;12887;16457;17283;17646;18288;19336;25033;29565;31398
C3K1N3	C3K1N3	3	3	3	>tr|C3K1N3|C3K1N3_PSEFS Putative membrane protein OS=Pseudomonas fluorescens (strain SBW25) GN=PFLU_5076 PE=4 SV=1	1	3	3	3	26.8	26.8	26.8	11.896	112	112	0	18.702	0.93774	1.0097	174.24	5	3	Median	0.79902	0.89166	244.82	5	3	Median	0.96201	0.93182	84.373	5	3	Median	3321200000	1132600000	1079600000	1108900000				558	4496;4588;9925	True;True;True	4819;4916;10685	7228;7373;16044;16045;16046	11370;11371;11372;11608;11609;11610;25393;25394;25395	11371;11610;25393
C3K1N4	C3K1N4	5	5	5	>tr|C3K1N4|C3K1N4_PSEFS Queuine tRNA-ribosyltransferase OS=Pseudomonas fluorescens (strain SBW25) GN=tgt PE=3 SV=1	1	5	5	5	20.9	20.9	20.9	41.424	374	374	0	18.378	1.288	1.2862	51.724	11	9	Median	0.8267	0.82572	49.088	11	9	Median	0.73972	0.72878	20.593	11	9	Median	288800000	86449000	119140000	83211000				559	5476;6292;6457;9806;13655	True;True;True;True;True	5883;5884;6745;6922;10561;14654	8747;8748;8749;8750;8751;10173;10174;10419;15830;15831;21820	13937;13938;13939;13940;13941;16053;16054;16491;25089;25090;34774;34775;34776	13939;16054;16491;25089;34775
C3K1N5	C3K1N5	4	4	4	>sp|C3K1N5|QUEA_PSEFS S-adenosylmethionine:tRNA ribosyltransferase-isomerase OS=Pseudomonas fluorescens (strain SBW25) GN=queA PE=3 SV=1	1	4	4	4	18.3	18.3	18.3	38.419	349	349	0	32.667	0.84847	0.87373	9.324	8	7	Median	0.8637	0.79178	37.251	8	7	Median	0.91927	0.85642	41.383	8	7	Median	282270000	108260000	89589000	84426000				560	3767;7885;8499;12934	True;True;True;True	4040;8411;9052;13897	6039;12624;13592;13593;20715;20716;20717;20718	9537;9538;20014;21515;21516;32965;32966;32967;32968	9538;20014;21516;32968
C3K1P1	C3K1P1	17	17	17	>tr|C3K1P1|C3K1P1_PSEFS Putative ATP-binding protein OS=Pseudomonas fluorescens (strain SBW25) GN=PFLU_5083 PE=4 SV=1	1	17	17	17	38.7	38.7	38.7	58.067	507	507	0	126.14	0.97255	1.0021	18.63	9	0	Median	1.0005	0.93568	25.429	9	0	Median	1.0277	0.96643	12.885	9	0	Median	2106800000	829780000	636350000	640710000				561	3202;4162;4313;6195;7687;8948;9697;9955;10619;10767;11242;12170;12771;12795;13885;14821;14822	True;True;True;True;True;True;True;True;True;True;True;True;True;True;True;True;True	3430;4459;4627;6641;8205;9534;10442;10718;11437;11590;12083;13078;13722;13749;14905;15890;15891	5173;6684;6685;6686;6939;6940;10028;12355;14248;14249;15644;15645;15646;16103;17177;17178;17377;18123;19531;19532;20476;20477;20519;22171;23550;23551;23552;23553	8091;8092;10555;10556;10557;10925;10926;15792;19574;19575;22584;22585;24815;24816;24817;25467;27117;27118;27443;27444;27445;28644;28645;30936;30937;30938;30939;30940;32575;32576;32643;35335;35336;35337;37615;37616;37617;37618;37619;37620	8091;10557;10925;15792;19575;22585;24817;25467;27117;27443;28645;30940;32575;32643;35336;37615;37618
C3K1P4	C3K1P4	1	1	1	>tr|C3K1P4|C3K1P4_PSEFS Uncharacterized protein OS=Pseudomonas fluorescens (strain SBW25) GN=PFLU_5085 PE=4 SV=1	1	1	1	1	2	2	2	72.679	653	653	0.00097276	2.742	NaN	NaN	NaN	1	1	Median	NaN	NaN	NaN	1	1	Median	NaN	NaN	NaN	1	1	Median	13192000	3405400	8574000	1212200				562	7650	TRUE	8168	12299	19497	19497
C3K1Q1	C3K1Q1	3	3	3	>tr|C3K1Q1|C3K1Q1_PSEFS Putative methyl accepting chemotaxis protein OS=Pseudomonas fluorescens (strain SBW25) GN=PFLU_5092 PE=4 SV=1	1	3	3	3	6.9	6.9	6.9	59.126	552	552	0	15.139	0.63285	0.66637	111.36	4	3	Median	0.89234	0.8666	7.6323	3	2	Median	1.6695	1.5906	106.64	3	2	Median	57346000	19901000	13766000	23679000				563	5803;8300;12981	True;True;True	6229;8843;13944	9348;13281;20787;20788	14802;21042;33074;33075;33076	14802;21042;33075
C3K1Q4	C3K1Q4	5	5	5	>tr|C3K1Q4|C3K1Q4_PSEFS Putative chemotaxis two-component system, response regulator OS=Pseudomonas fluorescens (strain SBW25) GN=PFLU_5095 PE=4 SV=1	1	5	5	5	52.5	52.5	52.5	13.099	122	122	0	19.985	1.3671	1.3895	30.789	4	4	Median	1.0046	0.9239	55.833	4	4	Median	0.79799	0.7632	29.27	4	4	Median	136970000	38063000	52447000	46460000				564	1880;10811;11068;11069;13445	True;True;True;True;True	2024;11635;11901;11902;14433	2901;17431;17432;17870;17871;17872;21485	4805;27544;27545;28188;28189;28190;28191;34233	4805;27545;28188;28190;34233
C3K1R1	C3K1R1	5	5	5	>tr|C3K1R1|C3K1R1_PSEFS Uncharacterized protein OS=Pseudomonas fluorescens (strain SBW25) GN=PFLU_5102 PE=4 SV=1	1	5	5	5	43.1	43.1	43.1	13.831	123	123	0	27.083	0.99794	1.0017	0.9546	3	0	Median	0.98759	0.99489	12.573	3	0	Median	0.86013	0.86186	14.416	3	0	Median	261430000	87658000	89685000	84091000				565	2256;6394;12727;13590;14045	True;True;True;True;True	2419;6854;13676;14584;15072	3568;3569;10319;20400;21717;22405	5739;5740;16318;32429;34614;35762;35763;35764	5740;16318;32429;34614;35764
C3K1T5	C3K1T5	10	4	4	>tr|C3K1T5|C3K1T5_PSEFS Putative ABC transport system, periplasmic solute binding protein OS=Pseudomonas fluorescens (strain SBW25) GN=PFLU_5128 PE=3 SV=1	1	10	4	4	29.2	14.3	14.3	36.737	342	342	0	11.71	2.9335	3.007	46.311	2	1	Median	5.6476	5.8455	59.291	2	1	Median	1.9908	1.9547	5.4756	2	1	Median	57554000	6227000	17540000	33787000				566	1957;2808;5116;7006;7026;8365;8366;9844;10784;14937	True;False;False;False;True;False;False;True;False;True	2105;3015;5480;7498;7518;8911;8912;10600;11607;16016	3031;4581;4582;4583;8178;8179;11256;11257;11258;11291;13386;13387;13388;13389;13390;15890;17398;23730	5012;7144;7145;7146;12988;12989;12990;17895;17896;17897;17960;21190;21191;21192;21193;21194;21195;25186;27479;27480;37916;37917	5012;7144;12988;17896;17960;21191;21194;25186;27480;37916
C3K1T7	C3K1T7	2	2	2	>tr|C3K1T7|C3K1T7_PSEFS Putative 4-aminobutyrate aminotransferase OS=Pseudomonas fluorescens (strain SBW25) GN=PFLU_5130 PE=3 SV=1	1	2	2	2	5.3	5.3	5.3	44.416	417	417	0	6.3818	NaN	NaN	NaN	1	1	Median	NaN	NaN	NaN	1	1	Median	NaN	NaN	NaN	1	1	Median	53307000	43550000	3133900	6623600				567	7947;10494	True;True	8477;11299	12711;16976	20155;26811	20155;26811
C3K1U2	C3K1U2	10	10	10	>tr|C3K1U2|C3K1U2_PSEFS Putative aminotransferase OS=Pseudomonas fluorescens (strain SBW25) GN=PFLU_5135 PE=4 SV=1	1	10	10	10	28	28	28	39.374	364	364	0	55.235	0.72561	0.7608	10.085	8	0	Median	0.92537	0.90043	13.93	8	0	Median	1.21	1.14	11.645	8	0	Median	855400000	311790000	247460000	296150000				568	1122;2125;2209;2342;2806;5180;7295;7960;10648;13744	True;True;True;True;True;True;True;True;True;True	1192;2282;2370;2519;3013;5548;5549;7799;8491;11467;14747	1698;3327;3474;3475;3724;4578;8267;8268;8269;11792;12730;12731;17213;21944	2852;2853;2854;5414;5615;5616;5956;7139;7140;13137;13138;13139;13140;18706;20192;20193;20194;20195;27180;34976;34977	2853;5414;5616;5956;7139;13140;18706;20194;27180;34977
C3K1U6	C3K1U6	4	4	4	>tr|C3K1U6|C3K1U6_PSEFS Cytochrome C oxidase (Ubiquinol oxidase) subunit I OS=Pseudomonas fluorescens (strain SBW25) GN=PFLU_5139 PE=3 SV=1	1	4	4	4	6.7	6.7	6.7	74.779	672	672	0	16.279	0.79894	0.79572	19.691	3	0	Median	0.9755	0.88753	32.91	3	0	Median	1.076	0.96095	21.765	3	0	Median	221780000	75338000	69664000	76775000				569	2186;2965;4717;7825	True;True;True;True	2345;2346;3176;5054;8348	3432;3433;3434;3435;3436;4817;7572;12542	5558;5559;5560;5561;5562;5563;5564;5565;7516;11915;19888;19889	5562;7516;11915;19888
C3K1U7	C3K1U7	9	9	9	>tr|C3K1U7|C3K1U7_PSEFS Ubiquinol oxidase subunit 2 OS=Pseudomonas fluorescens (strain SBW25) GN=PFLU_5140 PE=3 SV=1	1	9	9	9	36	36	36	36.932	331	331	0	146.48	0.71135	0.74287	31.496	9	0	Median	0.79454	0.76082	18.244	9	0	Median	1.1019	1.0275	22.927	9	0	Median	887860000	352020000	257380000	278460000				570	414;876;1545;3634;7010;8067;10507;10508;14641	True;True;True;True;True;True;True;True;True	437;438;930;1666;3897;7502;8603;11312;11313;15703	628;629;630;1346;1347;2383;5840;5841;11265;12895;16998;16999;17000;17001;23290	1043;1044;1045;1046;1047;1048;1049;2234;2235;2236;2237;2238;3969;9220;9221;9222;17906;17907;17908;20464;20465;20466;26849;26850;26851;26852;26853;26854;37194	1048;2236;3969;9221;17908;20466;26849;26854;37194
C3K1V5	C3K1V5	2	1	1	>tr|C3K1V5|C3K1V5_PSEFS Uncharacterized protein OS=Pseudomonas fluorescens (strain SBW25) GN=PFLU_5148 PE=4 SV=1	1	2	1	1	2.9	1.3	1.3	64.21	596	596	0	5.5184	1.3939	1.4095	2.7008	2	0	Median	1.621	1.6435	4.5031	2	0	Median	1.1836	1.1643	8.9438	2	0	Median	326650000	83648000	116830000	126170000				571	5069;14696	True;False	5428;15761	8110;8111;23361	12862;12863;12864;12865;12866;37323;37324	12862;37324
C3K1V6	C3K1V6	2	2	2	>tr|C3K1V6|C3K1V6_PSEFS Putative short-chain dehydrogenase OS=Pseudomonas fluorescens (strain SBW25) GN=PFLU_5149 PE=3 SV=1	1	2	2	2	6.9	6.9	6.9	32.575	303	303	0.0074074	1.9049	0.84688	0.86313	43.449	2	1	Median	0.64082	0.63312	110.07	2	1	Median	0.76568	0.73076	62.892	2	1	Median	64904000	20922000	19200000	24782000				572	6891;9593	True;True	7379;10308	11064;15427	17589;24477	17589;24477
C3K1V8	C3K1V8	2	2	2	>tr|C3K1V8|C3K1V8_PSEFS Putative aldolase OS=Pseudomonas fluorescens (strain SBW25) GN=PFLU_5151 PE=4 SV=1	1	2	2	2	8.8	8.8	8.8	28.035	260	260	0	4.5599	NaN	NaN	NaN	1	1	Median	NaN	NaN	NaN	1	1	Median	NaN	NaN	NaN	1	1	Median	58685000	31253000	17441000	9990400				573	2644;11465	True;True	2841;12319	4297;18468	6726;29188	6726;29188
C3K1W0	C3K1W0	1	1	1	>tr|C3K1W0|C3K1W0_PSEFS Putative regulatory protein OS=Pseudomonas fluorescens (strain SBW25) GN=PFLU_5153 PE=4 SV=1	1	1	1	1	7.7	7.7	7.7	17.459	155	155	0	3.8148	NaN	NaN	NaN	1	0	Median	NaN	NaN	NaN	1	0	Median	NaN	NaN	NaN	1	0	Median	12915000	5512700	4596800	2805600				574	13400	TRUE	14388	21416	34118	34118
C3K1W4	C3K1W4	2	2	2	>tr|C3K1W4|C3K1W4_PSEFS Probable short-chain dehydrogenase OS=Pseudomonas fluorescens (strain SBW25) GN=PFLU_5157 PE=4 SV=1	1	2	2	2	9.3	9.3	9.3	25.504	236	236	0	3.281	NaN	NaN	NaN	1	1	Median	NaN	NaN	NaN	1	1	Median	NaN	NaN	NaN	1	1	Median	29163000	497150	1017200	27648000				575	10207;12073	True;True	10999;12976	16554;19391	26152;30709	26152;30709
C3K1W5	C3K1W5	6	3	3	>tr|C3K1W5|C3K1W5_PSEFS GTP cyclohydrolase 1 OS=Pseudomonas fluorescens (strain SBW25) GN=folE PE=3 SV=1	1	6	3	3	29	18.8	18.8	20.973	186	186	0	8.6048	0.8218	0.81781	19.909	3	1	Median	0.76017	0.74345	61.885	3	1	Median	0.99383	0.99295	44.293	3	1	Median	88417000	30460000	29938000	28018000				576	753;2371;3100;3101;5056;9384	True;False;False;False;True;True	800;2550;3319;3320;5415;10014	1154;3780;3781;3782;3783;3784;5009;5010;5011;8092;8093;14960	1909;6026;6027;6028;6029;6030;7824;7825;7826;12830;12831;23769;23770;23771;23772	1909;6029;7824;7826;12830;23770
C3K1W6	C3K1W6	3	3	3	>tr|C3K1W6|C3K1W6_PSEFS D-erythro-7,8-dihydroneopterin tri P epimerase OS=Pseudomonas fluorescens (strain SBW25) GN=PFLU_5159 PE=4 SV=1	1	3	3	3	28.8	28.8	28.8	13.398	118	118	0	24.348	1.0732	1.107	53.052	7	6	Median	1.0498	1.0196	79.271	7	6	Median	0.99115	0.94427	38.746	7	6	Median	361890000	139280000	116700000	105910000				577	822;2572;12204	True;True;True	870;2767;13115	1254;1255;1256;4171;4172;19585;19586;19587	2085;2086;2087;6542;6543;31033;31034;31035	2087;6542;31034
C3K1W8	C3K1W8	1	1	1	>tr|C3K1W8|C3K1W8_PSEFS Uncharacterized protein OS=Pseudomonas fluorescens (strain SBW25) GN=PFLU_5161 PE=4 SV=1	1	1	1	1	9.7	9.7	9.7	11.869	113	113	0.0019039	2.3502	NaN	NaN	NaN	1	1	Median	NaN	NaN	NaN	1	1	Median	NaN	NaN	NaN	1	1	Median	9834700	3933700	3236000	2665000				578	1035	TRUE	1099	1584	2665	2665
C3K1W9	C3K1W9	11	11	11	>tr|C3K1W9|C3K1W9_PSEFS Thioredoxin reductase OS=Pseudomonas fluorescens (strain SBW25) GN=PFLU_5162 PE=3 SV=1	1	11	11	11	54.7	54.7	54.7	33.95	320	320	0	179.71	1.1572	1.193	27.788	14	0	Median	1.3039	1.2001	18.057	14	0	Median	1.1068	1.0027	23.218	14	0	Median	2959100000	825770000	891550000	1241800000				579	2339;3111;3936;5577;7177;8570;9987;10258;13531;14779;14797	True;True;True;True;True;True;True;True;True;True;True	2514;3332;4218;5990;7679;9139;9140;10760;11054;11055;14524;15845;15863;15864	3716;3717;5029;6301;6302;6303;6304;8912;11589;13718;13719;13720;13721;16174;16627;16628;16629;16630;21617;21618;23479;23480;23512;23513	5946;5947;7852;9984;9985;9986;9987;9988;14204;14205;14206;18406;21702;21703;21704;21705;21706;21707;21708;21709;21710;21711;25561;26262;26263;26264;26265;26266;26267;34455;34456;34457;34458;34459;34460;34461;37515;37516;37561;37562;37563;37564	5947;7852;9985;14205;18406;21708;25561;26266;34457;37515;37562
C3K1X2	C3K1X2	3	3	3	>tr|C3K1X2|C3K1X2_PSEFS Putative putative oxidoreduxtase OS=Pseudomonas fluorescens (strain SBW25) GN=PFLU_5165 PE=4 SV=1	1	3	3	3	9	9	9	40.19	367	367	0	8.0126	0.61317	0.61455	43.721	4	3	Median	0.29022	0.28749	50.867	4	3	Median	0.45983	0.44053	14.639	4	3	Median	97046000	47460000	30113000	19472000				580	208;1106;3785	True;True;True	219;1173;4058	311;312;1673;6061	530;531;2810;9577	531;2810;9577
C3K1X3	C3K1X3	4	4	4	>tr|C3K1X3|C3K1X3_PSEFS Glutathione peroxidase OS=Pseudomonas fluorescens (strain SBW25) GN=PFLU_5166 PE=3 SV=1	1	4	4	4	33.9	33.9	33.9	20.683	189	189	0	34.038	0.95566	0.96172	24.896	4	0	Median	1.1272	1.1017	31.616	4	0	Median	1.0383	1.0089	10.498	4	0	Median	339400000	116350000	107810000	115230000				581	960;1976;8265;12054	True;True;True;True	1020;2124;8808;12954	1473;1474;3060;3061;13227;13228;19364	2471;2472;2473;2474;5052;5053;5054;5055;5056;20958;20959;30669;30670	2473;5053;20959;30669
C3K1X4	C3K1X4	1	1	1	>tr|C3K1X4|C3K1X4_PSEFS Putative putative exported protein OS=Pseudomonas fluorescens (strain SBW25) GN=PFLU_5167 PE=4 SV=1	1	1	1	1	13	13	13	16.856	154	154	0	3.1358	NaN	NaN	NaN	1	0	Median	NaN	NaN	NaN	1	0	Median	NaN	NaN	NaN	1	0	Median	62406000	13632000	21804000	26971000				582	6910	TRUE	7398	11093	17643;17644	17643
C3K1X5	C3K1X5	9	9	9	>tr|C3K1X5|C3K1X5_PSEFS Glutamate 5-kinase OS=Pseudomonas fluorescens (strain SBW25) GN=proB PE=3 SV=1	1	9	9	9	31.6	31.6	31.6	39.778	373	373	0	74.875	1.0824	1.0646	16.517	7	0	Median	1.1803	1.0499	24.589	7	0	Median	1.0511	0.94606	13.995	7	0	Median	863330000	282150000	308720000	272460000				583	249;5451;5895;6339;9202;9994;11273;11543;13554	True;True;True;True;True;True;True;True;True	262;5856;6324;6794;9802;10770;12115;12406;14548	364;365;8703;8704;9541;10236;14651;16193;16194;18162;18596;21653;21654	618;619;620;621;622;623;13867;13868;13869;13870;15040;16178;23265;23266;25590;25591;28708;29390;29391;29392;34521;34522;34523	621;13869;15040;16178;23266;25590;28708;29392;34522
C3K1X6	C3K1X6	4	4	4	>tr|C3K1X6|C3K1X6_PSEFS GTPase Obg OS=Pseudomonas fluorescens (strain SBW25) GN=obg PE=3 SV=1	1	4	4	4	11.3	11.3	11.3	44.738	407	407	0	34.177	0.71209	0.70747	18.759	8	7	Median	0.65009	0.6257	30.915	8	7	Median	0.91046	0.85957	20.021	8	7	Median	592040000	250460000	176290000	165290000				584	401;4294;4368;13608	True;True;True;True	424;4606;4684;14602	607;6909;6910;6911;7031;21742;21743;21744;21745;21746	1014;1015;10879;10880;10881;11059;34649;34650;34651;34652;34653	1015;10881;11059;34653
C3K1X7	C3K1X7	4	4	4	>sp|C3K1X7|RL27_PSEFS 50S ribosomal protein L27 OS=Pseudomonas fluorescens (strain SBW25) GN=rpmA PE=3 SV=1	1	4	4	4	36.5	36.5	36.5	9.2196	85	85	0	11.912	0.83759	0.86876	12.329	6	0	Median	0.74426	0.74516	23.046	6	0	Median	0.89989	0.8553	17.467	6	0	Median	3154400000	1175900000	1025200000	953260000				585	5465;6432;11030;14977	True;True;True;True	5871;5872;6896;11861;16056	8730;8731;8732;8733;10376;17804;23780;23781	13905;13906;13907;13908;13909;13910;13911;13912;13913;13914;16427;16428;16429;16430;28087;38008;38009	13906;16428;28087;38009
C3K1X8	C3K1X8	4	4	4	>tr|C3K1X8|C3K1X8_PSEFS 50S ribosomal protein L21 OS=Pseudomonas fluorescens (strain SBW25) GN=rplU PE=3 SV=1	1	4	4	4	36.5	36.5	36.5	11.603	104	104	0	24.999	0.84558	0.89099	47.851	8	7	Median	1.1008	1.0077	66.751	8	7	Median	1.0144	0.98027	28.159	8	7	Median	5437100000	1734200000	1832100000	1870800000				586	7753;10831;11957;13034	True;True;True;True	8275;11657;12850;13999	12449;12450;17458;17459;17460;19229;20870;20871;20872	19731;19732;27588;27589;27590;30437;30438;30439;33222;33223;33224	19731;27588;30439;33222
C3K1X9	C3K1X9	10	10	10	>tr|C3K1X9|C3K1X9_PSEFS Octaprenyl-diphosphate synthase OS=Pseudomonas fluorescens (strain SBW25) GN=PFLU_5172 PE=3 SV=1	1	10	10	10	39.4	39.4	39.4	34.931	322	322	0	61.277	1.17	1.2055	60.585	14	12	Median	1.0554	1.0397	88.515	14	12	Median	0.86055	0.81544	43.318	14	12	Median	1014700000	340480000	347540000	326720000				587	1692;1992;2121;2154;3133;4833;6288;6388;8827;10133	True;True;True;True;True;True;True;True;True;True	1823;2140;2276;2312;3357;5174;6741;6848;9406;10916;10917	2625;2626;3087;3088;3089;3318;3319;3320;3384;5066;7745;10165;10166;10309;10310;14065;14066;16417;16418	4364;4365;5090;5091;5092;5402;5403;5404;5485;7916;12215;12216;12217;16044;16045;16302;16303;22298;22299;25956;25957;25958	4364;5090;5403;5485;7916;12217;16045;16302;22299;25957
C3K1Y0	C3K1Y0	3	3	3	>tr|C3K1Y0|C3K1Y0_PSEFS Uncharacterized protein OS=Pseudomonas fluorescens (strain SBW25) GN=PFLU_5173 PE=4 SV=1	1	3	3	3	31.9	31.9	31.9	12.23	113	113	0	21.407	1.0265	1.0315	14.829	5	3	Median	0.91538	0.89919	18.73	5	3	Median	0.91159	0.89661	11.04	5	3	Median	224260000	78329000	80637000	65297000				588	2699;6104;7536	True;True;True	2898;6549;8050	4383;4384;4385;9904;12143;12144;12145	6846;6847;6848;6849;6850;15584;19246;19247;19248	6849;15584;19248
C3K1Y2	C3K1Y2	5	5	5	>tr|C3K1Y2|C3K1Y2_PSEFS Peptidyl-prolyl cis-trans isomerase OS=Pseudomonas fluorescens (strain SBW25) GN=PFLU_5175 PE=3 SV=1	1	5	5	5	33.2	33.2	33.2	21.675	205	205	0	43.345	0.8463	0.84105	22.846	5	0	Median	0.81705	0.83934	32.408	4	0	Median	1.0467	1.0215	23.332	5	0	Median	415270000	162510000	114290000	138470000				589	353;3204;11213;12315;13159	True;True;True;True;True	373;3432;3433;12054;13234;14134;14135	532;533;5175;5176;18087;19769;19770;21066;21067	884;885;8094;8095;8096;8097;8098;28583;31335;31336;33541;33542;33543;33544	885;8096;28583;31335;33542
C3K1Y3	C3K1Y3	18	18	17	>tr|C3K1Y3|C3K1Y3_PSEFS Methyl-accepting chemotaxis protein II OS=Pseudomonas fluorescens (strain SBW25) GN=PFLU_5176 PE=4 SV=1	1	18	18	17	35.8	35.8	34.3	68.686	639	639	0	163.56	0.68386	0.69822	32.026	11	0	Median	0.61523	0.56519	37.435	11	0	Median	0.88916	0.88117	17.062	11	0	Median	1382700000	430270000	454920000	497520000				590	281;896;1697;2778;3334;4296;4728;5534;5642;6049;6215;6344;6972;8016;9674;11584;11791;14008	True;True;True;True;True;True;True;True;True;True;True;True;True;True;True;True;True;True	295;951;1828;2984;3573;4608;5065;5943;6060;6490;6662;6800;7461;8549;10419;12449;12678;15032	410;1378;2631;4523;4524;5392;6913;7584;8847;9018;9824;10056;10242;11187;12816;15605;15606;15607;18662;18983;22351;22352	699;2298;2299;4372;7063;7064;8468;10883;11934;11935;11936;14082;14398;15452;15453;15838;15839;15840;15841;16186;17803;17804;20328;24757;24758;24759;29496;30023;35683;35684	699;2299;4372;7064;8468;10883;11934;14082;14398;15453;15841;16186;17803;20328;24757;29496;30023;35684
C3K1Y4	C3K1Y4	1	1	1	>tr|C3K1Y4|C3K1Y4_PSEFS Putative putative glyoxalase OS=Pseudomonas fluorescens (strain SBW25) GN=PFLU_5177 PE=4 SV=1	1	1	1	1	12.1	12.1	12.1	14.776	132	132	0	3.9556	NaN	NaN	NaN	1	0	Median	NaN	NaN	NaN	1	0	Median	NaN	NaN	NaN	1	0	Median	15896000	5935800	5489600	4470600				591	6667	TRUE	7147	10721	17012;17013;17014	17012
C3K202	C3K202	2	2	2	>tr|C3K202|C3K202_PSEFS Benzoate 1,2-dioxygenase alpha subunit OS=Pseudomonas fluorescens (strain SBW25) GN=PFLU_5194 PE=4 SV=1	1	2	2	2	4.1	4.1	4.1	52.75	463	463	0	5.7441	8.0286	8.4136	70.91	3	3	Plateau	8.104	8.2836	54.291	3	3	Plateau	1.4916	1.4541	46.435	3	3	Median	66660000	6995400	24053000	35612000				592	10184;12153	True;True	10975;13058	16521;16522;19503	26099;26100;30887	26099;30887
C3K203	C3K203	2	2	2	>tr|C3K203|C3K203_PSEFS Benzoate 1,2-dioxygenase beta subunit OS=Pseudomonas fluorescens (strain SBW25) GN=PFLU_5195 PE=4 SV=1	1	2	2	2	11	11	11	19.335	163	163	0	11.074	2.3145	2.3848	2.5502	2	0	Median	3.5227	3.3125	2.9726	2	0	Median	1.7058	1.5925	7.0832	2	0	Median	191580000	30021000	65926000	95629000				593	8634;12464	True;True	9208;13394	13811;13812;20007	21867;21868;31754	21867;31754
C3K205	C3K205	2	2	2	>tr|C3K205|C3K205_PSEFS Aromatic amino acid transport membrane protein OS=Pseudomonas fluorescens (strain SBW25) GN=PFLU_5197 PE=4 SV=1	1	2	2	2	5.3	5.3	5.3	51.053	469	469	0	12.103	2.0566	2.1759	77.217	2	2	Median	2.7893	2.9839	23.706	2	2	Median	1.3563	1.4032	49.751	2	2	Median	31676000	4488900	11607000	15580000				594	1243;9484	True;True	1331;10156;10157	1900;15178;15179	3200;3201;24127;24128;24129	3201;24127
C3K206	C3K206	1	1	1	>tr|C3K206|C3K206_PSEFS Tryptophan 2,3-dioxygenase OS=Pseudomonas fluorescens (strain SBW25) GN=kynA PE=3 SV=1	1	1	1	1	6.3	6.3	6.3	32.929	285	285	0.00097466	2.7581	0.91671	0.95409	1.308	2	1	Median	1.3279	1.2607	88.217	2	1	Median	1.5002	1.4097	82.292	2	1	Median	27884000	9080400	8354300	10450000				595	6408	TRUE	6868	10337;10338	16347;16348;16349	16348
C3K208	C3K208	2	2	2	>tr|C3K208|C3K208_PSEFS Uncharacterized protein OS=Pseudomonas fluorescens (strain SBW25) GN=PFLU_5200 PE=4 SV=1	1	2	2	2	26.3	26.3	26.3	13.142	114	114	0	13.814	NaN	NaN	NaN	1	1	Median	NaN	NaN	NaN	1	1	Median	NaN	NaN	NaN	1	1	Median	53451000	286460	23130000	30034000				596	5486;7704	True;True	5894;8223	8766;12383;12384	13959;13960;19615;19616	13959;19616
C3K209	C3K209	14	14	14	>tr|C3K209|C3K209_PSEFS 3-hydroxyisobutyrate dehydrogenase OS=Pseudomonas fluorescens (strain SBW25) GN=PFLU_5202 PE=3 SV=1	1	14	14	14	60.7	60.7	60.7	30.182	295	295	0	214.3	1.8002	1.8787	29.899	12	0	Median	2.1837	2.2559	55.435	12	0	Median	1.4512	1.3499	51.881	12	0	Median	6796000000	1291700000	2236600000	3267700000				597	623;2045;2054;2073;2252;2358;2469;3259;4667;5561;5666;5984;9875;11942	True;True;True;True;True;True;True;True;True;True;True;True;True;True	659;2197;2206;2225;2226;2415;2536;2654;3493;5000;5974;6085;6420;6421;6422;10631;12834	947;948;3183;3202;3203;3229;3230;3231;3232;3233;3234;3235;3236;3560;3750;3964;3965;3966;5275;5276;5277;7492;7493;7494;7495;7496;7497;8888;8889;8890;9052;9053;9054;9727;9728;9729;9730;15942;15943;15944;15945;19208	1578;1579;1580;1581;5218;5219;5220;5247;5248;5280;5281;5282;5283;5284;5285;5286;5287;5725;5726;5727;5728;5991;6268;6269;6270;8258;8259;8260;8261;8262;8263;11794;11795;11796;11797;11798;11799;11800;14164;14165;14166;14167;14458;14459;14460;15291;15292;15293;15294;15295;15296;15297;25250;25251;25252;25253;25254;25255;30399;30400;30401;30402;30403;30404	1581;5219;5248;5285;5726;5991;6270;8259;11795;14164;14459;15296;25253;30402
C3K210	C3K210	17	17	17	>tr|C3K210|C3K210_PSEFS Methylmalonate-semialdehyde dehydrogenase OS=Pseudomonas fluorescens (strain SBW25) GN=PFLU_5203 PE=4 SV=1	1	17	17	17	42.4	42.4	42.4	53.784	505	505	0	196.01	1.4429	1.5282	26.554	16	0	Median	2.0362	1.9993	42.493	16	0	Median	1.2977	1.2583	18.303	16	0	Median	12120000000	2596300000	4065400000	5458700000				598	1823;2001;2785;3164;6068;6497;7902;8400;9036;9709;9818;10813;10824;12317;13868;13930;14439	True;True;True;True;True;True;True;True;True;True;True;True;True;True;True;True;True	1964;2149;2150;2991;3389;6511;6964;8428;8947;9628;10456;10573;11637;11650;13236;14888;14953;15485	2817;2818;2819;3104;3105;3106;3107;4537;4538;4539;5110;5111;5112;9851;10479;10480;10481;12647;13443;14389;15667;15844;15845;17435;17451;19772;22144;22145;22242;23004;23005	4667;4668;4669;4670;4671;4672;5110;5111;5112;5113;7081;7082;7083;7084;7085;7986;7987;7988;7989;15508;15509;15510;16582;16583;16584;20047;20048;21274;21275;21276;21277;22832;22833;24851;24852;24853;25114;25115;25116;25117;27548;27549;27550;27573;27574;27575;27576;27577;31338;31339;31340;35296;35297;35298;35299;35478;35479;35480;36731;36732;36733	4669;5113;7082;7986;15510;16583;20048;21275;22832;24852;25117;27548;27573;31340;35298;35479;36732
C3K211	C3K211	2	2	2	>tr|C3K211|C3K211_PSEFS LysR-family transcriptional regulator OS=Pseudomonas fluorescens (strain SBW25) GN=PFLU_5204 PE=4 SV=1	1	2	2	2	6.7	6.7	6.7	35.374	315	315	0	4.3243	0.57266	0.59749	30.265	2	2	Median	0.8168	0.89941	47.321	2	2	Median	1.4263	1.4486	10.2	2	2	Median	25683000	12587000	6581100	6515200				599	3960;9868	True;True	4242;10624	6336;15927;15928	10032;25234;25235	10032;25234
C3K216	C3K216	6	6	6	>tr|C3K216|C3K216_PSEFS Putative putative lipoprotein OS=Pseudomonas fluorescens (strain SBW25) GN=PFLU_5209 PE=3 SV=1	1	6	6	6	53.4	53.4	53.4	17.395	163	163	0	87.085	1.0531	1.0691	13.272	4	0	Median	1.173	1.0591	17.495	4	0	Median	1.0609	0.97773	12.063	4	0	Median	378500000	136090000	120490000	121930000				600	1076;5064;5161;10681;11866;13674	True;True;True;True;True;True	1143;5423;5528;11502;12755;14673	1638;8105;8236;8237;8238;17266;17267;17268;19090;21846;21847	2759;2760;2761;12853;12854;13087;13088;13089;27258;27259;27260;30199;34812;34813;34814;34815;34816	2759;12854;13089;27258;30199;34815
C3K217	C3K217	1	1	1	>tr|C3K217|C3K217_PSEFS Putative signalling-related membrane protein OS=Pseudomonas fluorescens (strain SBW25) GN=PFLU_5210 PE=4 SV=1	1	1	1	1	3.6	3.6	3.6	44.966	420	420	0	3.5795	NaN	NaN	NaN	1	0	Median	NaN	NaN	NaN	1	0	Median	NaN	NaN	NaN	1	0	Median	12741000	4190900	3491600	5058500				601	7930	TRUE	8460	12691	20126	20126
C3K218	C3K218	1	1	1	>tr|C3K218|C3K218_PSEFS Putative putative membrane protein OS=Pseudomonas fluorescens (strain SBW25) GN=PFLU_5211 PE=4 SV=1	1	1	1	1	7.9	7.9	7.9	20.556	190	190	0.00049383	2.9345	NaN	NaN	NaN	1	1	Median	NaN	NaN	NaN	1	1	Median	NaN	NaN	NaN	1	1	Median	14378000	5569000	5554900	3254400				602	7540	TRUE	8054	12149	19255	19255
C3K219	C3K219	3	3	3	>tr|C3K219|C3K219_PSEFS RecBCD enzyme subunit RecD OS=Pseudomonas fluorescens (strain SBW25) GN=recD PE=3 SV=1	1	3	3	3	5.1	5.1	5.1	76.99	701	701	0	7.6229	1.3661	1.3527	91.727	3	2	Plateau	0.4236	0.39733	91.452	2	1	Median	0.74137	0.68687	42.14	2	1	Median	69146000	41726000	15771000	11648000				603	41;3338;8273	True;True;True	43;3577;8816	57;5398;13239	88;8480;20972	88;8480;20972
C3K223	C3K223	2	2	2	>tr|C3K223|C3K223_PSEFS Protein-methionine-sulfoxide reductase catalytic subunit MsrP OS=Pseudomonas fluorescens (strain SBW25) GN=msrP PE=3 SV=1	1	2	2	2	12.8	12.8	12.8	37.887	337	337	0.0014535	2.6584	1.2554	1.2732	19.717	2	0	Median	1.0429	1.0685	21.212	2	0	Median	1.0129	0.96222	11.791	2	0	Median	170900000	47390000	52379000	71134000				604	6731;10945	True;True	7212;11775	10812;17649	17170;17171;17172;27865	17171;27865
C3K224	C3K224	1	1	1	>tr|C3K224|C3K224_PSEFS Putative putative phosphatidyltransferase OS=Pseudomonas fluorescens (strain SBW25) GN=PFLU_5217 PE=3 SV=1	1	1	1	1	3.9	3.9	3.9	30.492	285	285	0	4.4553	NaN	NaN	NaN	1	0	Median	NaN	NaN	NaN	1	0	Median	NaN	NaN	NaN	1	0	Median	62700000	21619000	17068000	24013000				605	4225	TRUE	4535	6801	10730;10731	10731
C3K225	C3K225	15	15	15	>sp|C3K225|ILVC_PSEFS Ketol-acid reductoisomerase (NADP(+)) OS=Pseudomonas fluorescens (strain SBW25) GN=ilvC PE=3 SV=1	1	15	15	15	49.7	49.7	49.7	36.211	338	338	0	207.89	0.91302	0.93531	21.684	22	0	Median	0.87276	0.85734	24.63	22	0	Median	0.87182	0.84106	24.892	22	0	Median	7806500000	2586600000	2794900000	2424900000				606	299;2671;4558;4825;6669;7222;9411;9754;9755;9984;10119;10961;11622;12993;14398	True;True;True;True;True;True;True;True;True;True;True;True;True;True;True	315;316;2869;4885;5166;7149;7724;10054;10055;10056;10506;10507;10756;10901;11792;12498;12499;12500;13956;15442	438;439;4338;4339;4340;7318;7732;7733;10724;10725;10726;11669;15021;15022;15023;15024;15025;15026;15027;15028;15029;15030;15746;15747;15748;16169;16170;16385;16386;16387;17677;17678;18729;18730;18731;18732;20802;22943;22944;22945	743;744;745;746;747;748;749;750;6778;6779;6780;6781;11532;11533;12187;12188;12189;12190;12191;12192;12193;12194;12195;12196;17021;17022;17023;18514;23852;23853;23854;23855;23856;23857;23858;23859;23860;23861;23862;23863;23864;23865;23866;23867;23868;23869;23870;23871;23872;23873;23874;24967;24968;24969;24970;24971;24972;24973;24974;25550;25551;25552;25553;25554;25555;25907;25908;25909;25910;27905…	743;6780;11533;12193;17021;18514;23870;24968;24970;25554;25908;27907;29603;33101;36634
C3K226	C3K226	6	6	6	>tr|C3K226|C3K226_PSEFS Acetolactate synthase isozyme III small subunit OS=Pseudomonas fluorescens (strain SBW25) GN=PFLU_5219 PE=4 SV=1	1	6	6	6	49.1	49.1	49.1	17.83	163	163	0	47.064	0.90462	0.92191	24.116	6	0	Median	1.1559	1.0486	25.486	6	0	Median	1.1927	1.0786	24.143	6	0	Median	1073400000	332070000	367060000	374220000				607	5793;9026;9111;10200;11345;14259	True;True;True;True;True;True	6219;9618;9705;10992;12191;15295	9325;9326;9327;9328;14378;14511;16544;16545;18262;22715	14779;14780;14781;14782;22812;23029;26136;26137;26138;26139;26140;28878;36266;36267	14781;22812;23029;26137;28878;36267
C3K227	C3K227	23	23	23	>tr|C3K227|C3K227_PSEFS Acetolactate synthase OS=Pseudomonas fluorescens (strain SBW25) GN=PFLU_5220 PE=3 SV=1	1	23	23	23	48.8	48.8	48.8	62.618	574	574	0	156.84	1.0132	1.0105	36.04	14	0	Median	0.79287	0.74091	24.492	14	0	Median	0.86718	0.82486	33.468	14	0	Median	4977100000	1550500000	2416800000	1009700000				608	55;344;544;2374;2567;3467;3588;3943;4580;4595;5050;5703;5704;5732;5887;6418;6833;6959;8432;9382;9390;10985;14471	True;True;True;True;True;True;True;True;True;True;True;True;True;True;True;True;True;True;True;True;True;True;True	57;364;574;2553;2760;2761;3718;3848;4225;4908;4924;5408;6123;6124;6154;6155;6315;6316;6879;7319;7320;7448;8984;10012;10021;11816;15518;15519	76;521;522;821;3791;3792;4157;4158;5597;5598;5771;6312;7359;7385;7386;8084;9121;9122;9186;9187;9188;9189;9529;9530;10353;10354;10978;10979;11158;11159;13495;14957;14958;14968;14969;17711;17712;23054;23055	121;865;866;1368;6041;6042;6515;6516;8821;8822;8823;8824;9105;9106;9107;9998;11586;11587;11588;11630;11631;12818;12819;14550;14551;14624;14625;14626;14627;15023;15024;15025;15026;16375;16376;16377;16378;17430;17431;17432;17433;17758;17759;21353;23765;23766;23780;23781;27953;27954;36818;36819;36820	121;866;1368;6042;6515;8823;9106;9998;11588;11631;12818;14550;14551;14627;15025;16375;17433;17759;21353;23766;23781;27954;36819
C3K229	C3K229	2	2	2	>tr|C3K229|C3K229_PSEFS Uncharacterized protein OS=Pseudomonas fluorescens (strain SBW25) GN=PFLU_5222 PE=4 SV=1	1	2	2	2	12.7	12.7	12.7	24.875	244	244	0	14.102	1.3868	1.3577	17.245	2	0	Median	1.6914	1.5916	11.336	2	0	Median	1.2009	1.1187	8.7639	2	0	Median	74630000	17951000	28836000	27843000				609	5384;9354	True;True	5786;9972	8609;14902	13712;13713;13714;23666;23667;23668	13712;23668
C3K230	C3K230	10	10	10	>tr|C3K230|C3K230_PSEFS Penicillin-binding protein 1B OS=Pseudomonas fluorescens (strain SBW25) GN=PFLU_5223 PE=3 SV=1	1	10	10	10	18	18	18	85.136	774	774	0	55.731	1.142	1.1682	27.893	15	13	Median	1.024	1.0343	33.623	15	13	Median	0.83661	0.8116	16.848	15	13	Median	652440000	204250000	238080000	210120000				610	2197;3848;4281;7323;7967;8902;9616;11908;11943;14933	True;True;True;True;True;True;True;True;True;True	2357;4124;4593;7830;8499;9482;10338;12798;12835;16010	3449;6147;6888;11843;11844;11845;12741;12742;14176;14177;15473;19146;19209;19210;19211;23721;23722	5585;5586;9728;10855;18785;18786;18787;20211;20212;22462;22463;24540;30297;30405;30406;30407;37901;37902	5585;9728;10855;18785;20212;22462;24540;30297;30405;37902
C3K231	C3K231	18	18	18	>tr|C3K231|C3K231_PSEFS Uncharacterized protein OS=Pseudomonas fluorescens (strain SBW25) GN=PFLU_5224 PE=4 SV=1	1	18	18	18	44.2	44.2	44.2	57.713	518	518	0	158.6	1.0031	1.0059	23.194	18	0	Median	0.94052	0.96447	30.516	18	0	Median	1.057	1.0005	22.402	18	0	Median	3171100000	1067900000	1114400000	988790000				611	734;2682;4128;4885;6017;7169;7170;8249;8583;9118;10190;10227;10379;10436;10629;11008;13246;13946	True;True;True;True;True;True;True;True;True;True;True;True;True;True;True;True;True;True	779;2880;4422;5230;6457;6458;7669;7670;7671;7672;8792;9153;9712;10981;11019;11177;11178;11239;11447;11839;14223;14969	1121;4353;6618;6619;6620;6621;7827;9778;9779;9780;11570;11571;11572;11573;11574;11575;13202;13737;14519;16528;16529;16530;16580;16801;16802;16891;16892;17189;17771;21180;22261	1862;1863;1864;1865;6802;6803;6804;10459;10460;10461;10462;12358;12359;15379;15380;15381;15382;15383;15384;15385;15386;18381;18382;18383;18384;18385;18386;18387;18388;20920;20921;20922;21733;21734;21735;23043;23044;26111;26112;26113;26185;26541;26542;26543;26673;26674;26675;27131;27132;27133;28034;28035;33724;35520;35521	1864;6803;10462;12358;15382;18382;18388;20921;21735;23044;26112;26185;26542;26674;27133;28034;33724;35520
C3K232	C3K232	3	3	3	>tr|C3K232|C3K232_PSEFS Uncharacterized protein OS=Pseudomonas fluorescens (strain SBW25) GN=PFLU_5225 PE=4 SV=1	1	3	3	3	27.2	27.2	27.2	12.857	114	114	0	27.312	0.84609	0.81877	22.906	3	0	Median	0.71564	0.72093	25.699	3	0	Median	0.76612	0.71331	20.912	3	0	Median	357450000	136800000	129390000	91252000				612	3375;8320;8321	True;True;True	3618;8863;8864	5460;13313;13314	8568;8569;8570;21083;21084;21085;21086;21087	8568;21085;21087
C3K234	C3K234	1	1	1	>tr|C3K234|C3K234_PSEFS Hemin import ATP-binding protein HmuV OS=Pseudomonas fluorescens (strain SBW25) GN=hmuV PE=3 SV=1	1	1	1	1	5.9	5.9	5.9	27.528	255	255	0.00097991	2.8124	NaN	NaN	NaN	1	1	Median	NaN	NaN	NaN	1	1	Median	NaN	NaN	NaN	1	1	Median	14631000	6685000	4792000	3154400				613	7521	TRUE	8034	12124	19218	19218
C3K236	C3K236	5	5	5	>tr|C3K236|C3K236_PSEFS Putative putative hemin transport system, substrate-binding protein OS=Pseudomonas fluorescens (strain SBW25) GN=PFLU_5229 PE=4 SV=1	1	5	5	5	22.3	22.3	22.3	30.486	292	292	0	23.462	0.70565	0.72132	24.746	6	0	Median	0.69835	0.6655	29.321	6	0	Median	1.0101	0.952	14.819	6	0	Median	216620000	86023000	60752000	69844000				614	1367;2707;8702;8703;13277	True;True;True;True;True	1474;2906;9277;9278;14255	2107;2108;4395;13897;13898;13899;21222;21223	3517;3518;6869;22016;22017;22018;22019;22020;22021;22022;22023;33793;33794;33795;33796	3517;6869;22017;22023;33793
C3K239	C3K239	5	5	5	>tr|C3K239|C3K239_PSEFS Aminotransferase OS=Pseudomonas fluorescens (strain SBW25) GN=PFLU_5232 PE=3 SV=1	1	5	5	5	16.4	16.4	16.4	42.576	390	390	0	16.074	1.306	1.2602	61.143	7	5	Median	0.68179	0.66136	59.022	7	5	Median	0.84018	0.81064	50.093	7	5	Median	230520000	80605000	94004000	55906000				615	799;2242;3831;5743;8046	True;True;True;True;True	847;2405;4106;6166;8582	1223;3542;3543;3544;6123;6124;9214;12865	2033;5696;5697;5698;9682;9683;14654;20416;20417;20418	2033;5696;9683;14654;20417
C3K240	C3K240	3	3	3	>tr|C3K240|C3K240_PSEFS RNA polymerase-binding transcription factor DksA OS=Pseudomonas fluorescens (strain SBW25) GN=dksA PE=3 SV=1	1	3	3	3	22.4	22.4	22.4	17.627	152	152	0	57.219	0.74817	0.78954	19.137	3	0	Median	1.079	1.1103	8.0972	3	0	Median	1.3887	1.3941	21.919	3	0	Median	225540000	68472000	61123000	95941000				616	4660;10428;10695	True;True;True	4992;11230;11516	7479;16882;17289	11774;26651;26652;27293;27294;27295	11774;26651;27295
C3K244	C3K244	5	5	5	>tr|C3K244|C3K244_PSEFS Putative response regulator in two-component regulatory system with ZraS, regulates zraP expression (EBP family) OS=Pseudomonas fluorescens (strain SBW25) GN=PFLU_5237 PE=4 SV=1	1	5	5	5	14.1	14.1	14.1	52.308	476	476	0	29.45	1.3954	1.4109	14.75	4	0	Median	1.4513	1.4044	38.929	4	0	Median	1.1363	1.1357	50.23	4	0	Median	658760000	182860000	241110000	234790000				617	4466;8671;10707;13042;13777	True;True;True;True;True	4789;9245;11528;14008;14782	7186;7187;7188;7189;13854;17303;20883;20884;21994	11295;11296;11297;11298;21942;27321;27322;27323;33242;33243;33244;33245;35055;35056	11296;21942;27321;33243;35055
C3K245	C3K245	10	10	10	>tr|C3K245|C3K245_PSEFS Poly(A) polymerase I OS=Pseudomonas fluorescens (strain SBW25) GN=pcnB PE=3 SV=1	1	10	10	10	21.6	21.6	21.6	53.474	467	467	0	34.024	1.1587	1.1877	27.019	4	0	Median	1.161	1.0929	43.941	4	0	Median	1.058	0.998	18.237	4	0	Median	391130000	116820000	124370000	149940000				618	732;2224;2588;3193;7781;8145;8774;9148;10862;10904	True;True;True;True;True;True;True;True;True;True	777;2386;2784;3421;8304;8682;9352;9743;11688;11732	1115;3505;3506;3507;4201;5163;12485;13031;13994;13995;14566;17507;17581	1856;5654;5655;5656;6577;6578;8074;19792;20661;22181;22182;23123;23124;27665;27769	1856;5655;6578;8074;19792;20661;22181;23123;27665;27769
C3K249	C3K249	17	17	17	>sp|C3K249|G6PI_PSEFS Glucose-6-phosphate isomerase OS=Pseudomonas fluorescens (strain SBW25) GN=pgi PE=3 SV=1	1	17	17	17	38.4	38.4	38.4	61.422	554	554	0	143.04	1.2279	1.2502	20.498	15	0	Median	1.4577	1.2962	39.819	14	0	Median	1.1604	1.0753	35.428	15	0	Median	2225200000	655900000	761100000	808190000				619	442;1881;1983;2100;2101;2500;2872;5841;6367;8958;8998;9914;11250;12612;12713;13550;13761	True;True;True;True;True;True;True;True;True;True;True;True;True;True;True;True;True	467;2025;2131;2253;2254;2685;3081;6267;6827;9544;9588;10674;12091;13554;13660;14544;14766	669;2902;3070;3283;3284;4029;4030;4031;4680;9432;10281;14264;14335;14336;16023;18133;20229;20230;20379;20380;21644;21973	1115;1116;4806;5070;5355;5356;5357;5358;5359;6352;6353;6354;7278;14907;16250;16251;22608;22609;22721;22722;22723;22724;25362;28662;28663;32126;32127;32128;32129;32397;32398;34511;34512;35028	1115;4806;5070;5357;5358;6354;7278;14907;16250;22609;22723;25362;28663;32128;32397;34511;35028
C3K250	C3K250	20	20	20	>tr|C3K250|C3K250_PSEFS Acetyl-coenzyme A synthetase OS=Pseudomonas fluorescens (strain SBW25) GN=acsA PE=3 SV=1	1	20	20	20	45.3	45.3	45.3	71.242	645	645	0	126.68	2.7778	2.8189	14.47	10	0	Median	2.5848	2.3883	27.637	10	0	Median	1.0063	0.91003	28.004	10	0	Median	4432900000	460810000	1124300000	2847800000				620	169;327;503;520;945;3187;4429;5326;5828;5955;6093;6277;6345;9402;9452;10718;10856;12236;12834;13886	True;True;True;True;True;True;True;True;True;True;True;True;True;True;True;True;True;True;True;True	178;346;533;550;1003;3414;4747;5724;6254;6391;6536;6730;6801;10041;10042;10109;10110;11539;11682;13148;13790;14906	246;492;493;764;765;783;784;1445;1446;1447;5154;7128;8520;9403;9404;9683;9886;10148;10243;10244;14999;15000;15001;15105;15106;17316;17317;17500;19645;20574;22172	424;826;827;1265;1266;1267;1298;1299;2416;2417;2418;2419;8055;11194;13582;14861;14862;15212;15213;15214;15561;16017;16018;16187;16188;23826;23827;23828;24013;24014;24015;24016;27350;27351;27654;31134;31135;32734;35338	424;826;1267;1298;2417;8055;11194;13582;14861;15213;15561;16018;16187;23827;24015;27351;27654;31135;32734;35338
C3K253	C3K253	4	4	4	>tr|C3K253|C3K253_PSEFS Putative membrane protein OS=Pseudomonas fluorescens (strain SBW25) GN=PFLU_5247 PE=4 SV=1	1	4	4	4	5.8	5.8	5.8	106.71	972	972	0	20.414	0.91684	0.64853	48.67	4	3	Linear	0.61914	0.65465	49.436	4	3	Median	1.1613	1.1105	35.953	4	3	Median	109590000	52950000	26885000	29758000				621	5228;6031;11327;12779	True;True;True;True	5619;6472;12171;13733	8371;9800;18236;20492	13315;15417;15418;28832;32602	13315;15418;28832;32602
[truncated: 1,581 more rows]
[truncated: 2 more columns]

## Sheet: without_con_rev
Protein IDs	Majority protein IDs	Peptide counts (all)	Peptide counts (razor+unique)	Peptide counts (unique)	Fasta headers	Number of proteins	Peptides	Razor + unique peptides	Unique peptides	Sequence coverage [%]	Unique + razor sequence coverage [%]	Unique sequence coverage [%]	Mol. weight [kDa]	Sequence length	Sequence lengths	Q-value	Score	Ratio M/L	Ratio M/L normalized	Ratio M/L variability [%]	Ratio M/L count	Ratio M/L iso-count	Ratio M/L type	Ratio H/L	Ratio H/L normalized	Ratio H/L variability [%]	Ratio H/L count	Ratio H/L iso-count	Ratio H/L type	Ratio H/M	Ratio H/M normalized	Ratio H/M variability [%]	Ratio H/M count	Ratio H/M iso-count	Ratio H/M type	Intensity	Intensity L	Intensity M	Intensity H	Only identified by site	Reverse	Potential contaminant	id	Peptide IDs	Peptide is razor	Mod. peptide IDs	Evidence IDs	MS/MS IDs	Best MS/MS
[truncated: 2,168 more rows]
[truncated: 2 more columns]

[truncated: 2 more sheets: signB, signB_FINAL]
